# Supplementary material for: Generation of left ventricle-like cardiomyocytes with improved structural, functional, and metabolic maturity from human pluripotent stem cells
Source: Cell Rep Methods. 2023 Apr 24;3(4):100456. doi: 10.1016/j.crmeth.2023.100456 (PMC10163040; doi:10.1016/j.crmeth.2023.100456)
Supplement: Table S1. GO term analysis of LTR clusters, see also Figure 2C [file mmc2.zip]

Archive with 1 entries (1 files):
- TableS1_GOBP_clusters_Related_Fig2C.xlsm
