# Supplementary material for: Generation of left ventricle-like cardiomyocytes with improved structural, functional, and metabolic maturity from human pluripotent stem cells
Source: Cell Rep Methods. 2023 Apr 24;3(4):100456. doi: 10.1016/j.crmeth.2023.100456 (PMC10163040; doi:10.1016/j.crmeth.2023.100456)
Supplement: Table S1. GO term analysis of LTR clusters, see also Figure 2C [file mmc2.zip › TableS1_GOBP_clusters_Related_Fig2C.xlsm]

## Sheet: H9_pass.LRT.all_clusters.fig2C_
Cluster	ID	Description	GeneRatio	BgRatio	pvalue	p.adjust	qvalue	geneID	Count
C1	GO:0022613	ribonucleoprotein complex biogenesis	40/466	468/18670	1.21872e-11	3.86709e-08	3.52117e-08	51096/708/8662/2091/10713/22984/55127/27316/6634/5901/25879/81887/11051/6636/3326/23076/54881/27043/22803/10528/79050/55720/9188/23020/102724159/55646/10171/23404/10728/9221/23451/55813/8607/10885/90381/23481/55003/65003/28987/26155	40
C1	GO:0034660	ncRNA metabolic process	40/466	475/18670	1.92969e-11	3.86709e-08	3.52117e-08	79727/51096/92675/22929/2091/131405/22984/55127/5901/25879/81887/23076/54881/27043/54888/22803/54517/10528/57510/79050/3735/55720/9188/51067/102724159/55646/10171/23404/10785/124454/9221/55813/10885/9521/51654/23481/55621/5464/80324/28987	40
C1	GO:0006403	RNA localization	24/466	230/18670	3.6823e-09	2.95173e-06	2.68769e-06	10657/3800/23165/23279/2091/6432/5901/10921/22948/6950/55706/10642/57510/10694/57122/79023/23404/220988/7203/51692/6427/10189/8607/129401	24
C1	GO:0009113	purine nucleobase biosynthetic process	6/466	11/18670	9.72924e-08	3.6683e-05	3.34016e-05	10606/5471/5631/8833/4522/2618	6
C1	GO:0070198	protein localization to chromosome, telomeric region	8/466	29/18670	3.84014e-07	0.000107445	9.78338e-05	54984/22948/6950/7015/10694/26354/7520/7203	8
C1	GO:0019827	stem cell population maintenance	17/466	157/18670	4.18672e-07	0.000107445	9.78338e-05	57167/8320/2249/79727/6657/84891/84678/7547/22823/28514/57216/10642/2177/4838/26354/2041/55211	17
C1	GO:0098727	maintenance of cell number	17/466	159/18670	5.01819e-07	0.000111738	0.000101743	57167/8320/2249/79727/6657/84891/84678/7547/22823/28514/57216/10642/2177/4838/26354/2041/55211	17
C1	GO:0007004	telomere maintenance via telomerase	11/466	70/18670	1.19485e-06	0.000239447	0.000218028	54984/22948/6950/3326/5588/7015/10694/7520/7203/10728/80119	11
C1	GO:0048863	stem cell differentiation	21/466	257/18670	2.10902e-06	0.000402521	0.000366515	3720/8320/7478/79727/9965/22823/11051/6949/6929/5979/54517/145258/7520/5684/5685/9221/5689/5717/4072/89780/5707	21
C1	GO:0006520	cellular amino acid metabolic process	25/466	348/18670	2.43695e-06	0.000424665	0.000386678	5471/22929/642/8833/875/2731/51268/58478/4522/2618/85300/84842/4842/3735/51067/5684/4507/5685/124454/5689/9521/5717/6533/5464/5707	25
C1	GO:1990823	response to leukemia inhibitory factor	12/466	96/18670	4.751e-06	0.00076168	0.000693546	3720/2249/22823/1488/6432/2731/64841/1840/7520/6723/129401/29887	12
C1	GO:1990830	cellular response to leukemia inhibitory factor	12/466	96/18670	4.751e-06	0.00076168	0.000693546	3720/2249/22823/1488/6432/2731/64841/1840/7520/6723/129401/29887	12
C1	GO:1904816	positive regulation of protein localization to chromosome, telomeric region	5/466	12/18670	6.4968e-06	0.000915	0.000833151	22948/6950/10694/26354/7203	5
C1	GO:0046931	pore complex assembly	6/466	20/18670	6.74025e-06	0.000915	0.000833151	23165/55706/124491/10694/57122/7203	6
C1	GO:0006405	RNA export from nucleus	14/466	135/18670	7.27699e-06	0.000915	0.000833151	10657/23165/23279/6432/5901/10921/55706/57510/57122/79023/51692/6427/10189/129401	14
C1	GO:0050657	nucleic acid transport	17/466	193/18670	7.30539e-06	0.000915	0.000833151	10657/3800/23165/23279/6432/5901/10921/55706/10642/57510/57122/79023/220988/51692/6427/10189/129401	17
C1	GO:0050658	RNA transport	17/466	193/18670	7.30539e-06	0.000915	0.000833151	10657/3800/23165/23279/6432/5901/10921/55706/10642/57510/57122/79023/220988/51692/6427/10189/129401	17
C1	GO:0006999	nuclear pore organization	5/466	14/18670	1.57562e-05	0.00170678	0.0015541	23165/55706/124491/57122/129401	5
C1	GO:1904874	positive regulation of telomerase RNA localization to Cajal body	5/466	15/18670	2.31503e-05	0.00229501	0.00208972	22948/6950/10694/7203/8607	5
C1	GO:0032200	telomere organization	15/466	175/18670	3.44495e-05	0.0030683	0.00279384	54984/22948/6950/3326/5588/641/1763/7015/2547/10694/26354/7520/7203/10728/80119	15
C1	GO:2000573	positive regulation of DNA biosynthetic process	9/466	67/18670	4.1213e-05	0.00344129	0.00313345	409/22948/6950/3326/5588/10694/7520/7203/10728	9
C1	GO:0033044	regulation of chromosome organization	22/466	342/18670	5.30637e-05	0.00423423	0.00385547	3159/1789/3720/201161/23028/84101/22823/54984/22948/6950/5588/9184/4842/10694/26354/7334/7520/64682/1663/7203/80119/26155	22
C1	GO:0033138	positive regulation of peptidyl-serine phosphorylation	11/466	105/18670	6.28644e-05	0.00459344	0.00418254	7295/799/409/3326/5058/5979/4842/9125/4985/9530/89780	11
C1	GO:0019693	ribose phosphate metabolic process	25/466	424/18670	6.94745e-05	0.00472549	0.00430278	5538/10606/5471/23165/23279/5167/5631/10165/8833/5901/51268/2618/3156/55706/8459/60481/57122/79071/79023/5152/7371/471/11164/7372/129401	25
C1	GO:0090685	RNA localization to nucleus	5/466	19/18670	8.2531e-05	0.00472549	0.00430278	22948/6950/10694/7203/8607	5
C1	GO:0071166	ribonucleoprotein complex localization	12/466	128/18670	8.79359e-05	0.00496405	0.00452	23165/23279/6432/5901/10921/55706/57122/79023/51692/6427/10189/129401	12
C1	GO:0010972	negative regulation of G2/M transition of mitotic cell cycle	10/466	93/18670	0.000108176	0.00557428	0.00507565	54984/641/8883/4998/5684/5685/5689/90381/5717/5707	10
C1	GO:0019042	viral latency	4/466	11/18670	0.000109992	0.00557428	0.00507565	3159/2547/7520/5478	4
C1	GO:1900034	regulation of cellular response to heat	9/466	79/18670	0.000152364	0.00696656	0.00634339	23165/23279/3326/55706/57122/79023/10728/9530/129401	9
C1	GO:0035722	interleukin-12-mediated signaling pathway	7/466	47/18670	0.000152958	0.00696656	0.00634339	6627/6950/3185/4507/1265/5478/4001	7
C1	GO:0014029	neural crest formation	4/466	12/18670	0.00016174	0.00704625	0.00641594	7478/6949/145258/9221	4
C1	GO:0006611	protein export from nucleus	14/466	179/18670	0.000166529	0.00710522	0.00646964	23165/7295/23279/6432/5901/10921/55706/57510/57122/79023/51692/6427/10189/129401	14
C1	GO:0032392	DNA geometric change	11/466	119/18670	0.00019472	0.00788321	0.00717804	3159/56652/3149/641/1763/2547/7520/8438/1663/8607/80119	11
C1	GO:0062012	regulation of small molecule metabolic process	24/466	429/18670	0.000213627	0.00831278	0.00756918	57486/58526/23165/23279/5167/9965/5901/23178/117/3156/85300/55706/4842/60481/57122/79071/79023/5684/6615/5685/5689/5717/129401/5707	24
C1	GO:0061053	somite development	9/466	89/18670	0.000377894	0.0130569	0.0118889	10683/6911/28514/145873/4522/9573/51804/79728/89780	9
C1	GO:0051897	positive regulation of protein kinase B signaling	13/466	176/18670	0.00049018	0.0162367	0.0147843	8822/2249/79727/708/7295/3932/9965/799/409/3326/5979/23533/9530	13
C1	GO:0018209	peptidyl-serine modification	19/466	322/18670	0.000500491	0.0164424	0.0149715	5613/146664/7295/799/409/8851/9024/3326/5588/388228/5058/5979/4842/9125/4985/11200/9530/89780/11184	19
C1	GO:0075733	intracellular transport of virus	7/466	57/18670	0.00051899	0.0168586	0.0153505	23165/23279/5901/55706/57122/79023/129401	7
C1	GO:0000076	DNA replication checkpoint	4/466	16/18670	0.000549304	0.0172874	0.015741	1763/8883/4998/90381	4
C1	GO:0060147	regulation of posttranscriptional gene silencing	10/466	117/18670	0.000702807	0.0210641	0.0191798	79727/23165/23279/131405/7015/55706/57510/57122/79023/129401	10
C1	GO:0060966	regulation of gene silencing by RNA	10/466	117/18670	0.000702807	0.0210641	0.0191798	79727/23165/23279/131405/7015/55706/57510/57122/79023/129401	10
C1	GO:0044766	multi-organism transport	7/466	61/18670	0.000786236	0.0226708	0.0206428	23165/23279/5901/55706/57122/79023/129401	7
C1	GO:1902579	multi-organism localization	7/466	61/18670	0.000786236	0.0226708	0.0206428	23165/23279/5901/55706/57122/79023/129401	7
C1	GO:0003333	amino acid transmembrane transport	8/466	82/18670	0.00100509	0.0285703	0.0260146	10165/55144/56262/55117/84889/23204/6533/6511	8
C1	GO:0060218	hematopoietic stem cell differentiation	8/466	83/18670	0.00108853	0.030462	0.0277371	6929/54517/7520/5684/5685/5689/5717/5707	8
C1	GO:0036342	post-anal tail morphogenesis	4/466	19/18670	0.00110243	0.030462	0.0277371	389058/57216/79728/89780	4
C1	GO:0046653	tetrahydrofolate metabolic process	4/466	19/18670	0.00110243	0.030462	0.0277371	51268/4522/2618/471	4
C1	GO:0010212	response to ionizing radiation	11/466	147/18670	0.00117313	0.0315565	0.0287336	1789/23028/55159/641/2547/2177/3735/7520/8438/90381/11200	11
C1	GO:1901532	regulation of hematopoietic progenitor cell differentiation	8/466	85/18670	0.00127197	0.033987	0.0309468	11051/6929/54517/5684/5685/5689/5717/5707	8
C1	GO:0034260	negative regulation of GTPase activity	6/466	49/18670	0.00131914	0.0350139	0.0318818	55920/3843/399/409/10788/23076	6
C1	GO:0031061	negative regulation of histone methylation	4/466	20/18670	0.00135108	0.0356259	0.0324391	1789/3720/23028/22823	4
C1	GO:0000086	G2/M transition of mitotic cell cycle	15/466	247/18670	0.0014287	0.0371832	0.0338571	10657/55920/54984/9024/641/8883/4998/5684/5685/5689/90381/5717/11200/115106/5707	15
C1	GO:0042398	cellular modified amino acid biosynthetic process	6/466	50/18670	0.00146796	0.0379585	0.034563	548596/1159/4522/2618/55748/471	6
C1	GO:1901657	glycosyl compound metabolic process	10/466	130/18670	0.00157698	0.0405163	0.036892	5471/4860/5631/8833/5901/51071/7371/4507/471/7372	10
C1	GO:0009396	folic acid-containing compound biosynthetic process	3/466	10/18670	0.00162668	0.0410047	0.0373367	4522/2618/471	3
C1	GO:0090009	primitive streak formation	3/466	10/18670	0.00162668	0.0410047	0.0373367	5015/9573/4838	3
C1	GO:0001756	somitogenesis	7/466	70/18670	0.00178329	0.0441198	0.0401732	10683/6911/28514/145873/9573/79728/89780	7
C1	GO:0022618	ribonucleoprotein complex assembly	14/466	229/18670	0.00191149	0.046152	0.0420236	8662/10713/27316/6634/11051/6636/3326/23020/102724159/10728/23451/8607/90381/65003	14
C1	GO:1901796	regulation of signal transduction by p53 class mediator	12/466	180/18670	0.00192804	0.046204	0.042071	6875/23028/11198/8851/641/1763/84289/6615/9521/11200/55003/26155	12
C1	GO:0042440	pigment metabolic process	7/466	71/18670	0.0019367	0.046204	0.042071	10606/5471/5631/8833/4522/2618/3162	7
C1	GO:0031503	protein-containing complex localization	16/466	281/18670	0.00195295	0.0463161	0.042173	3800/23165/23279/55920/6432/5901/10921/59284/55706/57122/79023/51692/6427/10189/388336/129401	16
C1	GO:0007498	mesoderm development	10/466	135/18670	0.00208888	0.048655	0.0443027	8320/10683/6911/145873/9573/54517/4838/79728/6615/89780	10
C1	GO:1903825	organic acid transmembrane transport	10/466	135/18670	0.00208888	0.048655	0.0443027	58526/10165/55144/56262/55117/84889/23204/6533/6511/8884	10
C1	GO:1905039	carboxylic acid transmembrane transport	10/466	135/18670	0.00208888	0.048655	0.0443027	58526/10165/55144/56262/55117/84889/23204/6533/6511/8884	10
C1	GO:0045793	positive regulation of cell size	3/466	11/18670	0.00219544	0.050114	0.0456312	23028/3326/5979	3
C1	GO:0045930	negative regulation of mitotic cell cycle	18/466	338/18670	0.00220061	0.050114	0.0456312	84101/1620/55159/54984/641/9184/8883/4998/5684/9125/5685/5689/90381/5717/11200/3276/5707/284071	18
C1	GO:0008543	fibroblast growth factor receptor signaling pathway	9/466	114/18670	0.00223288	0.0505614	0.0460385	8822/2249/5015/143282/9965/54845/131405/3185/5725	9
C1	GO:0015740	C4-dicarboxylate transport	4/466	23/18670	0.00232751	0.0518329	0.0471963	10165/55144/56262/6511	4
C1	GO:0043523	regulation of neuron apoptotic process	13/466	210/18670	0.00245436	0.0543485	0.0494869	5538/84678/374946/409/8851/3326/7015/8883/51804/3162/4835/8882/2558	13
C1	GO:2000736	regulation of stem cell differentiation	9/466	116/18670	0.00251445	0.0551567	0.0502228	11051/6929/54517/5684/5685/5689/5717/89780/5707	9
C1	GO:0071826	ribonucleoprotein complex subunit organization	14/466	236/18670	0.00252157	0.0551567	0.0502228	8662/10713/27316/6634/11051/6636/3326/23020/102724159/10728/23451/8607/90381/65003	14
C1	GO:0003002	regionalization	18/466	351/18670	0.00329045	0.0679072	0.0618327	8320/7478/5015/10683/84678/7547/6911/221833/22823/28514/145873/57216/9573/145258/4838/79728/6615/89780	18
C1	GO:0097178	ruffle assembly	5/466	41/18670	0.00338858	0.0679072	0.0618327	55920/146206/83543/9530/29887	5
C1	GO:0001833	inner cell mass cell proliferation	3/466	13/18670	0.00366663	0.0713392	0.0649577	57167/8882/79728	3
C1	GO:0003306	Wnt signaling pathway involved in heart development	3/466	13/18670	0.00366663	0.0713392	0.0649577	7478/57216/89780	3
C1	GO:0035563	positive regulation of chromatin binding	3/466	13/18670	0.00366663	0.0713392	0.0649577	23028/1488/1663	3
C1	GO:0001947	heart looping	6/466	61/18670	0.00407699	0.0774285	0.0705023	7547/6911/28514/57216/4838/89780	6
C1	GO:0031145	anaphase-promoting complex-dependent catabolic process	7/466	81/18670	0.00409552	0.0774285	0.0705023	9184/5684/64682/5685/5689/5717/5707	7
C1	GO:0006521	regulation of cellular amino acid metabolic process	6/466	62/18670	0.00442086	0.0820315	0.0746936	85300/5684/5685/5689/5717/5707	6
C1	GO:1905268	negative regulation of chromatin organization	6/466	62/18670	0.00442086	0.0820315	0.0746936	3159/1789/3720/23028/22823/26155	6
C1	GO:0040034	regulation of development, heterochronic	3/466	14/18670	0.0045809	0.0834556	0.0759903	28514/4838/3150	3
C1	GO:0006970	response to osmotic stress	7/466	83/18670	0.00468749	0.0850111	0.0774066	9053/3326/55144/56262/2547/7520/9221	7
C1	GO:0006418	tRNA aminoacylation for protein translation	5/466	45/18670	0.00509321	0.0903255	0.0822457	3735/51067/124454/9521/5464	5
C1	GO:0090737	telomere maintenance via telomere trimming	3/466	15/18670	0.00562107	0.0975291	0.0888049	641/1763/7520	3
C1	GO:0046434	organophosphate catabolic process	9/466	132/18670	0.00591464	0.101742	0.0926409	3417/3613/5167/4860/9388/51071/5152/7374/11164	9
C1	GO:0010721	negative regulation of cell development	17/466	344/18670	0.00606772	0.103929	0.0946324	79727/6657/51083/10683/374946/55920/6911/1620/349667/28514/8851/57540/5058/7015/1840/4838/89780	17
C1	GO:0061082	myeloid leukocyte cytokine production	4/466	30/18670	0.00627863	0.105292	0.0958732	1113/3162/9188/51704	4
C1	GO:0071480	cellular response to gamma radiation	4/466	30/18670	0.00627863	0.105292	0.0958732	23028/2547/7520/11200	4
C1	GO:0061371	determination of heart left/right asymmetry	6/466	67/18670	0.00646862	0.107578	0.0979546	7547/6911/28514/57216/4838/89780	6
C2	GO:0032201	telomere maintenance via semi-conservative replication	5/121	27/18670	7.57827e-07	0.0016604	0.00155634	5558/7013/5984/5557/5982	5
C2	GO:0051052	regulation of DNA metabolic process	10/121	351/18670	9.67886e-05	0.0355529	0.0333247	63978/4436/51010/2247/7013/165918/5984/1111/3146/5982	10
C2	GO:0002643	regulation of tolerance induction	3/121	16/18670	0.000139815	0.043762	0.0410193	23239/3620/3146	3
C2	GO:0023019	signal transduction involved in regulation of gene expression	3/121	20/18670	0.000279285	0.0679903	0.0637292	6862/9350/5028	3
C2	GO:0001824	blastocyst development	5/121	98/18670	0.000441938	0.08547	0.0801134	5460/63978/86/4678/54892	5
C2	GO:0001708	cell fate specification	5/121	99/18670	0.00046306	0.08547	0.0801134	5460/6862/63978/2247/440823	5
C2	GO:0002507	tolerance induction	3/121	25/18670	0.000550308	0.08547	0.0801134	23239/3620/3146	3
C2	GO:0019827	stem cell population maintenance	6/121	157/18670	0.000557422	0.08547	0.0801134	5460/63978/27022/2247/23019/60485	6
C2	GO:0098727	maintenance of cell number	6/121	159/18670	0.000595876	0.08547	0.0801134	5460/63978/27022/2247/23019/60485	6
C2	GO:0002562	somatic diversification of immune receptors via germline recombination within a single locus	4/121	62/18670	0.000700585	0.08547	0.0801134	4436/51010/165918/3146	4
C2	GO:0016444	somatic cell DNA recombination	4/121	62/18670	0.000700585	0.08547	0.0801134	4436/51010/165918/3146	4
C2	GO:0006403	RNA localization	7/121	230/18670	0.000755863	0.08547	0.0801134	53371/51010/7013/56943/9631/10762/4116	7
C2	GO:0006406	mRNA export from nucleus	5/121	111/18670	0.000780192	0.08547	0.0801134	53371/56943/9631/10762/4116	5
C2	GO:0071427	mRNA-containing ribonucleoprotein complex export from nucleus	5/121	111/18670	0.000780192	0.08547	0.0801134	53371/56943/9631/10762/4116	5
C2	GO:2000036	regulation of stem cell population maintenance	3/121	29/18670	0.000857916	0.0895093	0.0838995	63978/23019/60485	3
C2	GO:0032200	telomere organization	6/121	175/18670	0.000982833	0.0942166	0.0883118	5558/898/7013/5984/5557/5982	6
C2	GO:0006140	regulation of nucleotide metabolic process	5/121	117/18670	0.000989038	0.0942166	0.0883118	53371/4843/9631/10762/978	5
C2	GO:0043647	inositol phosphate metabolic process	4/121	71/18670	0.00116685	0.106523	0.0998472	2247/801/5331/5028	4
C3	GO:0006936	muscle contraction	1987-10-01	363/18670	7.22392e-06	0.00954448	0.00866087	4633/6327/8082/23171/126393/23336/2702/6331/72/6444	10
C3	GO:0060371	regulation of atrial cardiac muscle cell membrane depolarization	1987-03-01	10/18670	1.14547e-05	0.00954448	0.00866087	6327/2702/6331	3
C3	GO:0006941	striated muscle contraction	1987-07-01	177/18670	1.88669e-05	0.00954448	0.00866087	4633/6327/23171/23336/2702/6331/6444	7
C3	GO:0070252	actin-mediated cell contraction	1987-06-01	121/18670	2.15289e-05	0.00954448	0.00866087	4633/6327/23171/2702/6331/6444	6
C3	GO:0086003	cardiac muscle cell contraction	1987-05-01	74/18670	2.4473e-05	0.00954448	0.00866087	6327/23171/2702/6331/6444	5
C3	GO:1904018	positive regulation of vasculature development	1987-07-01	230/18670	9.95217e-05	0.0194067	0.0176101	7048/6774/3716/126393/80310/5906/2246	7
C3	GO:0086012	membrane depolarization during cardiac muscle cell action potential	1987-03-01	23/18670	0.0001618	0.0262926	0.0238585	6327/2702/6331	3
C3	GO:0002691	regulation of cellular extravasation	1987-03-01	28/18670	0.000294302	0.0441454	0.0400585	6387/80310/6366	3
C3	GO:0086091	regulation of heart rate by cardiac conduction	1987-03-01	38/18670	0.0007328	0.0772476	0.0700962	6327/2702/6331	3
C3	GO:1902893	regulation of pri-miRNA transcription by RNA polymerase II	1987-03-01	41/18670	0.000916708	0.0772476	0.0700962	6774/2908/4781	3
C3	GO:0071104	response to interleukin-9	1987-02-01	10/18670	0.00094279	0.0772476	0.0700962	6774/3716	2
C3	GO:0086070	SA node cell to atrial cardiac muscle cell communication	1987-02-01	10/18670	0.00094279	0.0772476	0.0700962	2702/6331	2
C3	GO:0097048	dendritic cell apoptotic process	1987-02-01	10/18670	0.00094279	0.0772476	0.0700962	6387/6366	2
C3	GO:2000668	regulation of dendritic cell apoptotic process	1987-02-01	10/18670	0.00094279	0.0772476	0.0700962	6387/6366	2
C3	GO:0071560	cellular response to transforming growth factor beta stimulus	1987-06-01	249/18670	0.00108653	0.0772476	0.0700962	7048/2908/80310/63976/10631/642658	6
C3	GO:0070106	interleukin-27-mediated signaling pathway	1987-02-01	11/18670	0.00114881	0.0772476	0.0700962	6774/3716	2
C3	GO:0070757	interleukin-35-mediated signaling pathway	1987-02-01	11/18670	0.00114881	0.0772476	0.0700962	6774/3716	2
C3	GO:0086016	AV node cell action potential	1987-02-01	11/18670	0.00114881	0.0772476	0.0700962	2702/6331	2
C3	GO:0086027	AV node cell to bundle of His cell signaling	1987-02-01	11/18670	0.00114881	0.0772476	0.0700962	2702/6331	2
C3	GO:1904995	negative regulation of leukocyte adhesion to vascular endothelial cell	1987-02-01	11/18670	0.00114881	0.0772476	0.0700962	6387/6366	2
C3	GO:0071559	response to transforming growth factor beta	1987-06-01	255/18670	0.00122771	0.078826	0.0715284	7048/2908/80310/63976/10631/642658	6
C3	GO:0061614	pri-miRNA transcription by RNA polymerase II	1987-03-01	47/18670	0.00136662	0.078826	0.0715284	6774/2908/4781	3
C3	GO:0038180	nerve growth factor signaling pathway	1987-02-01	12/18670	0.0013744	0.078826	0.0715284	5906/6272	2
C3	GO:0002762	negative regulation of myeloid leukocyte differentiation	1987-03-01	48/18670	0.00145285	0.0809446	0.0734509	130733/10221/10234	3
C3	GO:0031274	positive regulation of pseudopodium assembly	1987-02-01	13/18670	0.00161938	0.0809689	0.073473	10602/6366	2
C3	GO:0045820	negative regulation of glycolytic process	1987-02-01	13/18670	0.00161938	0.0809689	0.073473	6774/26471	2
C3	GO:0071350	cellular response to interleukin-15	1987-02-01	13/18670	0.00161938	0.0809689	0.073473	6774/3716	2
C3	GO:0003179	heart valve morphogenesis	1987-03-01	52/18670	0.00183167	0.083326	0.0756119	7048/2702/642658	3
C3	GO:0003188	heart valve formation	1987-02-01	14/18670	0.00188356	0.083326	0.0756119	2702/642658	2
C3	GO:0050678	regulation of epithelial cell proliferation	1987-07-01	378/18670	0.00192291	0.083326	0.0756119	6774/4781/6387/6331/26471/374/2246	7
C3	GO:0050665	hydrogen peroxide biosynthetic process	1987-02-01	17/18670	0.00278955	0.104519	0.0948429	6774/4129	2
C3	GO:0045123	cellular extravasation	1987-03-01	61/18670	0.00289437	0.104519	0.0948429	6387/80310/6366	3
C3	GO:1902305	regulation of sodium ion transmembrane transport	1987-03-01	62/18670	0.00303139	0.107477	0.0975267	6327/23171/6331	3
C3	GO:1900543	negative regulation of purine nucleotide metabolic process	1987-02-01	18/18670	0.00312877	0.108948	0.098862	6774/26471	2
C4	GO:0006941	striated muscle contraction	16/132	177/18670	1.3018e-13	3.00326e-10	2.43232e-10	4624/2626/6546/7135/4878/4635/4634/4151/3781/10021/1482/70/481/388591/3270/6640	16
C4	GO:0048738	cardiac muscle tissue development	16/132	233/18670	9.03141e-12	4.43297e-09	3.59023e-09	4624/2626/6546/7135/4208/4878/84700/4634/1482/70/57158/56999/91807/57817/23493/1901	16
C4	GO:0060537	muscle tissue development	20/132	408/18670	9.60766e-12	4.43297e-09	3.59023e-09	4624/2626/6546/7135/4208/4878/84700/4634/51676/1482/70/5239/57158/221662/56999/91807/57817/10891/23493/1901	20
C4	GO:0055002	striated muscle cell development	14/132	173/18670	2.14779e-11	8.25825e-09	6.68829e-09	4624/2626/825/6546/4208/4878/84700/4773/1482/70/5239/91807/57817/23493	14
C4	GO:0008016	regulation of heart contraction	15/132	251/18670	2.96548e-10	6.21941e-08	5.03705e-08	4624/2626/6546/4878/4635/4634/3781/10021/1482/481/388591/3270/6640/23493/482	15
C4	GO:0070252	actin-mediated cell contraction	11/132	121/18670	9.5551e-10	1.57454e-07	1.27521e-07	4624/2626/7135/4635/4634/3781/10021/70/388591/6640/2013	11
C4	GO:1904062	regulation of cation transmembrane transport	16/132	342/18670	2.6094e-09	2.86661e-07	2.32164e-07	825/6546/4208/4878/3781/481/57158/388591/1393/3270/6236/6640/57817/5581/10891/482	16
C4	GO:0007517	muscle organ development	16/132	410/18670	3.3697e-08	3.10956e-06	2.51841e-06	4624/825/7135/146862/4208/4634/51676/1482/70/57158/26548/221662/57817/23493/1901/10290	16
C4	GO:0010959	regulation of metal ion transport	15/132	394/18670	1.28392e-07	9.14472e-06	7.40624e-06	825/6546/4878/3781/1482/481/57158/388591/3270/6236/815/6640/57817/5581/482	15
C4	GO:0035637	multicellular organismal signaling	11/132	204/18670	2.21155e-07	1.5006e-05	1.21532e-05	6546/4878/3781/10021/1482/481/388591/3270/1890/1901/482	11
C4	GO:0030239	myofibril assembly	7/132	73/18670	8.31848e-07	4.9207e-05	3.98524e-05	4624/825/4208/1482/70/5239/91807	7
C4	GO:0031032	actomyosin structure organization	10/132	199/18670	1.52555e-06	8.18475e-05	6.62876e-05	4624/825/4208/1482/70/5239/91807/395/7481/1901	10
C4	GO:0032409	regulation of transporter activity	11/132	283/18670	5.46286e-06	0.000247114	0.000200136	4208/4878/481/57158/388591/1393/3270/6236/5581/10891/482	11
C4	GO:2000738	positive regulation of stem cell differentiation	4/132	21/18670	1.30152e-05	0.000500435	0.000405299	2626/1482/221662/3214	4
C4	GO:0086001	cardiac muscle cell action potential	6/132	74/18670	1.39219e-05	0.000526523	0.000426426	6546/3781/10021/481/388591/6640	6
C4	GO:0010927	cellular component assembly involved in morphogenesis	7/132	115/18670	1.74946e-05	0.000650968	0.000527214	4624/825/4208/1482/70/5239/91807	7
C4	GO:0043462	regulation of ATPase activity	6/132	80/18670	2.18146e-05	0.000791821	0.000641289	4624/4635/4634/3300/481/482	6
C4	GO:0032781	positive regulation of ATPase activity	5/132	55/18670	4.28957e-05	0.00137445	0.00111316	4635/4634/3300/481/482	5
C4	GO:0010644	cell communication by electrical coupling	4/132	29/18670	4.94346e-05	0.00154116	0.00124817	6546/481/3270/482	4
C4	GO:0061384	heart trabecula morphogenesis	4/132	32/18670	7.3627e-05	0.00212322	0.00171958	1482/9510/23493/1901	4
C4	GO:1905207	regulation of cardiocyte differentiation	5/132	66/18670	0.000103561	0.00284424	0.00230352	2626/4208/1482/57817/23493	5
C4	GO:1901861	regulation of muscle tissue development	7/132	155/18670	0.000117516	0.0031139	0.00252193	4208/1482/57158/221662/57817/10891/23493	7
C4	GO:0036376	sodium ion export across plasma membrane	3/132	14/18670	0.000118779	0.0031139	0.00252193	6546/481/482	3
C4	GO:0019722	calcium-mediated signaling	8/132	218/18670	0.000161974	0.00397527	0.00321954	7412/6546/1827/4773/481/57158/3270/9034	8
C4	GO:0086003	cardiac muscle cell contraction	5/132	74/18670	0.000178432	0.00421446	0.00341326	2626/3781/10021/388591/6640	5
C4	GO:1905209	positive regulation of cardiocyte differentiation	4/132	41/18670	0.000197391	0.00446452	0.00361578	2626/4208/1482/57817	4
C4	GO:0006883	cellular sodium ion homeostasis	3/132	17/18670	0.000218475	0.00489342	0.00396315	6546/481/482	3
C4	GO:0001570	vasculogenesis	5/132	79/18670	0.000242706	0.00538386	0.00436035	84700/1482/2658/23493/2013	5
C4	GO:0045471	response to ethanol	6/132	125/18670	0.000262794	0.00577396	0.00467629	7412/7200/70/1393/57817/5581	6
C4	GO:0051279	regulation of release of sequestered calcium ion into cytosol	5/132	82/18670	0.000288911	0.00624159	0.00505502	825/6546/57158/3270/5581	5
C4	GO:0033002	muscle cell proliferation	8/132	239/18670	0.000302271	0.00645685	0.00522935	4208/1482/284/57447/9510/10891/23493/1901	8
C4	GO:0140115	export across plasma membrane	4/132	48/18670	0.000365048	0.00749045	0.00606645	6546/4878/481/482	4
C4	GO:0055078	sodium ion homeostasis	4/132	52/18670	0.000496945	0.00955376	0.00773752	6546/481/4879/482	4
C4	GO:0046677	response to antibiotic	9/132	327/18670	0.000535016	0.0102007	0.00826145	7412/6546/4208/7200/4151/70/1393/57817/5581	9
C4	GO:0110020	regulation of actomyosin structure organization	5/132	95/18670	0.000570232	0.0106953	0.00866206	4208/91807/395/7481/1901	5
C4	GO:0010665	regulation of cardiac muscle cell apoptotic process	4/132	57/18670	0.000705599	0.0130225	0.0105469	2626/1482/815/23493	4
C4	GO:0010659	cardiac muscle cell apoptotic process	4/132	60/18670	0.000856945	0.0145959	0.0118211	2626/1482/815/23493	4
C4	GO:0001947	heart looping	4/132	61/18670	0.000912105	0.0151383	0.0122604	2626/4208/1482/388591	4
C4	GO:0061371	determination of heart left/right asymmetry	4/132	67/18670	0.00129667	0.0199427	0.0161515	2626/4208/1482/388591	4
C4	GO:0032970	regulation of actin filament-based process	9/132	388/18670	0.00177133	0.0260861	0.0211269	2626/4208/10021/388591/91807/395/7481/5581/1901	9
C4	GO:0071466	cellular response to xenobiotic stimulus	6/132	180/18670	0.00177525	0.0260861	0.0211269	6546/2180/114907/1393/10891/2948	6
C4	GO:0071312	cellular response to alkaloid	3/132	35/18670	0.00191631	0.0276308	0.0223779	6546/1393/10891	3
C4	GO:0071392	cellular response to estradiol stimulus	3/132	36/18670	0.00207979	0.0289041	0.0234092	116151/1393/10891	3
C4	GO:0030308	negative regulation of cell growth	6/132	186/18670	0.00209417	0.0289296	0.0234299	4878/147906/3300/2658/4879/7481	6
C4	GO:0035865	cellular response to potassium ion	2/132	10/18670	0.00215108	0.0290843	0.0235552	1393/10891	2
C4	GO:0006182	cGMP biosynthetic process	2/132	11/18670	0.00261694	0.0326887	0.0264743	4878/4879	2
C4	GO:0043114	regulation of vascular permeability	3/132	39/18670	0.00262133	0.0326887	0.0264743	284/91807/4879	3
C4	GO:0010649	regulation of cell communication by electrical coupling	2/132	12/18670	0.00312582	0.0381549	0.0309013	6546/3270	2
C4	GO:0042308	negative regulation of protein import into nucleus	2/132	12/18670	0.00312582	0.0381549	0.0309013	284/55612	2
C4	GO:1904590	negative regulation of protein import	2/132	12/18670	0.00312582	0.0381549	0.0309013	284/55612	2
C4	GO:0098659	inorganic cation import across plasma membrane	4/132	88/18670	0.00352038	0.0414363	0.0335589	6546/10021/481/482	4
C4	GO:0099587	inorganic ion import across plasma membrane	4/132	88/18670	0.00352038	0.0414363	0.0335589	6546/10021/481/482	4
C4	GO:0010763	positive regulation of fibroblast migration	2/132	13/18670	0.0036771	0.0421	0.0340964	6546/5581	2
C4	GO:0042178	xenobiotic catabolic process	2/132	13/18670	0.0036771	0.0421	0.0340964	2180/2948	2
C4	GO:0031589	cell-substrate adhesion	8/132	354/18670	0.00371229	0.0421	0.0340964	7412/284/56999/1845/395/5581/55612/2013	8
C4	GO:0001666	response to hypoxia	8/132	359/18670	0.0040382	0.045224	0.0366265	7412/6546/7200/4878/4151/481/5581/10891	8
C4	GO:0090130	tissue migration	8/132	361/18670	0.00417459	0.0464681	0.0376341	4208/70/284/2658/56999/5581/55612/2013	8
C4	GO:1905064	negative regulation of vascular smooth muscle cell differentiation	2/132	14/18670	0.00427015	0.0464681	0.0376341	4773/23493	2
C4	GO:2001212	regulation of vasculogenesis	2/132	14/18670	0.00427015	0.0464681	0.0376341	23493/2013	2
C4	GO:0110149	regulation of biomineralization	4/132	94/18670	0.0044568	0.0473847	0.0383765	6546/4208/23493/1901	4
C4	GO:0043393	regulation of protein binding	6/132	217/18670	0.00447762	0.0473847	0.0383765	6604/165904/4208/3300/284/22924	6
C4	GO:0009410	response to xenobiotic stimulus	7/132	292/18670	0.00476976	0.049193	0.039841	6546/2180/114907/1393/5581/10891/2948	7
C4	GO:0035864	response to potassium ion	2/132	15/18670	0.00490437	0.049193	0.039841	1393/10891	2
C4	GO:0060840	artery development	4/132	100/18670	0.00554815	0.0542758	0.0439575	11174/56999/7481/23493	4
C4	GO:0097067	cellular response to thyroid hormone stimulus	2/132	16/18670	0.00557916	0.0542758	0.0439575	1508/10891	2
C4	GO:0001667	ameboidal-type cell migration	9/132	462/18670	0.00559932	0.0542758	0.0439575	6546/4208/284/2658/56999/7481/5581/55612/2013	9
C4	GO:1903320	regulation of protein modification by small protein conjugation or removal	6/132	231/18670	0.00604284	0.0575685	0.0466243	825/3300/284/83593/5581/153769	6
C4	GO:0110148	biomineralization	5/132	163/18670	0.00606378	0.0575685	0.0466243	6546/4208/7481/23493/1901	5
C4	GO:0031000	response to caffeine	2/132	17/18670	0.00629392	0.0580931	0.0470491	6546/10891	2
C4	GO:0036270	response to diuretic	2/132	17/18670	0.00629392	0.0580931	0.0470491	6546/10891	2
C4	GO:0046068	cGMP metabolic process	2/132	17/18670	0.00629392	0.0580931	0.0470491	4878/4879	2
C4	GO:0090100	positive regulation of transmembrane receptor protein serine/threonine kinase signaling pathway	4/132	104/18670	0.00636706	0.0585212	0.0473958	2626/2658/1028/55612	4
C4	GO:0016311	dephosphorylation	9/132	478/18670	0.00694356	0.0627794	0.0508445	4624/4208/1827/81706/130367/5789/116154/1845/153769	9
C4	GO:0048660	regulation of smooth muscle cell proliferation	5/132	169/18670	0.00704221	0.0627794	0.0508445	4208/57447/9510/10891/1901	5
C4	GO:0035994	response to muscle stretch	2/132	18/18670	0.00704806	0.0627794	0.0508445	6546/4878	2
C4	GO:0003085	negative regulation of systemic arterial blood pressure	2/132	19/18670	0.00784099	0.0669969	0.0542603	4878/4879	2
C4	GO:0033189	response to vitamin A	2/132	19/18670	0.00784099	0.0669969	0.0542603	2626/57817	2
C4	GO:0035338	long-chain fatty-acyl-CoA biosynthetic process	2/132	19/18670	0.00784099	0.0669969	0.0542603	2180/9200	2
C4	GO:0006470	protein dephosphorylation	7/132	321/18670	0.00788201	0.0670989	0.0543429	4624/1827/81706/5789/116154/1845/153769	7
C4	GO:0045926	negative regulation of growth	6/132	249/18670	0.00859949	0.0701987	0.0568534	4878/147906/3300/2658/4879/7481	6
C4	GO:0046823	negative regulation of nucleocytoplasmic transport	2/132	20/18670	0.00867214	0.0701987	0.0568534	284/55612	2
C4	GO:0090090	negative regulation of canonical Wnt signaling pathway	5/132	178/18670	0.00870931	0.0702531	0.0568974	147906/1482/4300/7481/55612	5
C4	GO:0006879	cellular iron ion homeostasis	3/132	63/18670	0.0100736	0.0779861	0.0631603	2658/57817/8031	3
C4	GO:0034394	protein localization to cell surface	3/132	63/18670	0.0100736	0.0779861	0.0631603	284/7481/2013	3
C4	GO:0001952	regulation of cell-matrix adhesion	4/132	119/18670	0.0101429	0.0779992	0.0631709	1845/395/55612/2013	4
C4	GO:0000002	mitochondrial genome maintenance	2/132	22/18670	0.0104468	0.0787608	0.0637877	10891/1890	2
C4	GO:1901343	negative regulation of vasculature development	5/132	187/18670	0.0106317	0.0796344	0.0644953	4773/2658/56999/4879/23493	5
C4	GO:0098657	import into cell	5/132	191/18670	0.0115726	0.0844873	0.0684256	6546/10021/2180/481/482	5
C4	GO:0046390	ribose phosphate biosynthetic process	5/132	192/18670	0.0118164	0.0857246	0.0694277	4878/2180/9200/4879/10891	5
C4	GO:0014850	response to muscle activity	2/132	24/18670	0.0123676	0.0877044	0.0710311	825/10891	2
C4	GO:0035914	skeletal muscle cell differentiation	3/132	68/18670	0.0123934	0.0877044	0.0710311	4208/51676/221662	3
C4	GO:1902903	regulation of supramolecular fiber organization	7/132	353/18670	0.0128314	0.0899758	0.0728707	4208/22924/91807/395/7481/5581/1901	7
C4	GO:0009749	response to glucose	5/132	197/18670	0.0130879	0.0912202	0.0738785	2626/6546/7200/5581/10891	5
C4	GO:0035336	long-chain fatty-acyl-CoA metabolic process	2/132	25/18670	0.0133814	0.0921517	0.0746329	2180/9200	2
C4	GO:0030318	melanocyte differentiation	2/132	26/18670	0.01443	0.0966377	0.0782661	4208/56999	2
C4	GO:0051497	negative regulation of stress fiber assembly	2/132	26/18670	0.01443	0.0966377	0.0782661	395/1901	2
C4	GO:0097066	response to thyroid hormone	2/132	26/18670	0.01443	0.0966377	0.0782661	1508/10891	2
C4	GO:0030010	establishment of cell polarity	4/132	135/18670	0.015513	0.102198	0.0827697	55083/23150/6993/55612	4
C4	GO:0099601	regulation of neurotransmitter receptor activity	3/132	74/18670	0.015549	0.102198	0.0827697	4208/1393/10891	3
C4	GO:0030198	extracellular matrix organization	7/132	368/18670	0.0157944	0.103516	0.0838367	7412/3910/169044/84171/56999/54507/55612	7
C4	GO:0035303	regulation of dephosphorylation	5/132	209/18670	0.01651	0.106085	0.0859175	4208/1827/81706/116154/153769	5
C4	GO:0060260	regulation of transcription initiation from RNA polymerase II promoter	2/132	28/18670	0.0166299	0.106085	0.0859175	1482/23493	2
C4	GO:1905063	regulation of vascular smooth muscle cell differentiation	2/132	28/18670	0.0166299	0.106085	0.0859175	4773/23493	2
C4	GO:0051588	regulation of neurotransmitter transport	4/132	139/18670	0.017088	0.107125	0.0867596	4208/7200/4878/815	4
C4	GO:1903531	negative regulation of secretion by cell	5/132	212/18670	0.0174502	0.108514	0.0878848	7200/284/23005/1393/94121	5
C4	GO:1900181	negative regulation of protein localization to nucleus	2/132	29/18670	0.01778	0.108514	0.0878848	284/55612	2
C4	GO:1903846	positive regulation of cellular response to transforming growth factor beta stimulus	2/132	29/18670	0.01778	0.108514	0.0878848	1028/55612	2
C4	GO:0040013	negative regulation of locomotion	7/132	381/18670	0.0187316	0.11283	0.0913798	4208/2658/56999/1845/23143/7481/10891	7
C4	GO:0055074	calcium ion homeostasis	8/132	471/18670	0.0188421	0.1132	0.0916797	825/6546/481/57158/3270/9034/5581/1901	8
C4	GO:0055072	iron ion homeostasis	3/132	81/18670	0.0197514	0.117612	0.0952529	2658/57817/8031	3
C4	GO:0051651	maintenance of location in cell	5/132	219/18670	0.0197804	0.117612	0.0952529	825/6546/57158/3270/5581	5
C5	GO:0055123	digestive system development	1965-09-01	146/18670	1.87952e-09	3.19519e-06	2.28708e-06	6909/79971/5915/7042/140628/2255/93649/137814/2049	9
C5	GO:0048738	cardiac muscle tissue development	1965-10-01	233/18670	7.42001e-09	6.30701e-06	4.51449e-06	6909/5915/7042/5999/140628/4211/93649/137814/9241/10529	10
C5	GO:0072132	mesenchyme morphogenesis	1965-06-01	52/18670	2.52548e-08	8.58664e-06	6.14623e-06	6909/7042/59/23462/140628/9241	6
C5	GO:0042692	muscle cell differentiation	1965-11-01	385/18670	8.20579e-08	2.32497e-05	1.66419e-05	6909/5915/25802/5999/23462/3856/2255/93649/26509/137814/10529	11
C5	GO:0035265	organ growth	1965-08-01	204/18670	5.24255e-07	6.36596e-05	4.55669e-05	6909/5915/7042/5999/2255/4211/768239/9241	8
C5	GO:0014706	striated muscle tissue development	1965-10-01	390/18670	9.07147e-07	0.00010281	7.35903e-05	6909/5915/7042/5999/140628/4211/93649/137814/9241/10529	10
C5	GO:0060840	artery development	1965-06-01	100/18670	1.2983e-06	0.000136365	9.76088e-05	6909/7042/23462/4091/93649/9241	6
C5	GO:0035051	cardiocyte differentiation	1965-07-01	167/18670	1.81816e-06	0.000170829	0.000122278	6909/5915/7042/5999/93649/137814/10529	7
C5	GO:0071772	response to BMP	1965-07-01	170/18670	2.04738e-06	0.000170829	0.000122278	1280/140628/4091/9241/81792/269/4093	7
C5	GO:0071773	cellular response to BMP stimulus	1965-07-01	170/18670	2.04738e-06	0.000170829	0.000122278	1280/140628/4091/9241/81792/269/4093	7
C5	GO:0090287	regulation of cellular response to growth factor stimulus	1965-08-01	292/18670	7.58085e-06	0.000417527	0.000298861	8322/2255/25805/4091/93649/26509/9241/81792	8
C5	GO:1905314	semi-lunar valve development	1965-04-01	37/18670	8.10494e-06	0.000417527	0.000298861	7042/23462/140628/4091	4
C5	GO:0033002	muscle cell proliferation	1965-07-01	239/18670	1.91009e-05	0.000854514	0.000611652	6909/7042/1012/4211/93649/9241/3351	7
C5	GO:0055024	regulation of cardiac muscle tissue development	1965-05-01	100/18670	2.55205e-05	0.00108462	0.000776359	6909/5999/4211/93649/9241	5
C5	GO:0007178	transmembrane receptor protein serine/threonine kinase signaling pathway	1965-08-01	349/18670	2.74561e-05	0.00111132	0.000795471	7042/2255/25805/4091/93649/9241/269/4093	8
C5	GO:0003012	muscle system process	1965-09-01	472/18670	3.55781e-05	0.00123038	0.000880691	25802/59/5999/92241/140628/93649/26509/776/51196	9
C5	GO:1901862	negative regulation of muscle tissue development	1965-04-01	62/18670	6.41336e-05	0.00170355	0.00121938	5999/4211/93649/9241	4
C5	GO:1902895	positive regulation of pri-miRNA transcription by RNA polymerase II	1965-03-01	31/18670	0.000168858	0.00368024	0.00263428	7042/4091/2624	3
C5	GO:0110110	positive regulation of animal organ morphogenesis	1965-04-01	81/18670	0.000182035	0.00373291	0.00267198	7042/140628/2255/9241	4
C5	GO:0060317	cardiac epithelial to mesenchymal transition	1965-03-01	32/18670	0.000185864	0.00373291	0.00267198	7042/23462/9241	3
C5	GO:0061384	heart trabecula morphogenesis	1965-03-01	32/18670	0.000185864	0.00373291	0.00267198	7042/23462/9241	3
C5	GO:0110111	negative regulation of animal organ morphogenesis	1965-03-01	35/18670	0.000243436	0.00444991	0.0031852	6909/7042/9241	3
C5	GO:0060021	roof of mouth development	1965-04-01	89/18670	0.000261639	0.00459078	0.00328603	6909/1280/7042/2049	4
C5	GO:1905330	regulation of morphogenesis of an epithelium	1965-05-01	180/18670	0.000407621	0.00672772	0.00481563	6909/8322/2255/9241/81792	5
C5	GO:0060513	prostatic bud formation	1965-02-01	10/18670	0.000527499	0.00800668	0.0057311	2255/9241	2
C5	GO:0070341	fat cell proliferation	1965-02-01	10/18670	0.000527499	0.00800668	0.0057311	2255/2624	2
C5	GO:0070344	regulation of fat cell proliferation	1965-02-01	10/18670	0.000527499	0.00800668	0.0057311	2255/2624	2
C5	GO:0061614	pri-miRNA transcription by RNA polymerase II	1965-03-01	47/18670	0.000585404	0.00872972	0.00624864	7042/4091/2624	3
C5	GO:0060394	negative regulation of pathway-restricted SMAD protein phosphorylation	1965-02-01	12/18670	0.000770195	0.0107322	0.00768201	4091/9241	2
C5	GO:0060601	lateral sprouting from an epithelium	1965-02-01	13/18670	0.000908187	0.0123513	0.00884097	2255/9241	2
C5	GO:0099171	presynaptic modulation of chemical synaptic transmission	1965-02-01	14/18670	0.00105717	0.0136151	0.00974556	776/3351	2
C5	GO:0051588	regulation of neurotransmitter transport	1965-04-01	139/18670	0.00140137	0.0172632	0.0123568	5999/9162/776/3351	4
C5	GO:0031589	cell-substrate adhesion	1965-06-01	354/18670	0.0014353	0.0172651	0.0123581	8322/1012/4091/22795/2049/81792	6
C5	GO:0099509	regulation of presynaptic cytosolic calcium ion concentration	1965-02-01	17/18670	0.00156935	0.0181038	0.0129585	776/3351	2
C5	GO:1905207	regulation of cardiocyte differentiation	1965-03-01	66/18670	0.0015761	0.0181038	0.0129585	7042/5999/93649	3
C5	GO:0150063	visual system development	1965-06-01	366/18670	0.00169967	0.0192629	0.0137882	6909/5915/7042/8322/2255/4211	6
C5	GO:0051965	positive regulation of synapse assembly	1965-03-01	68/18670	0.00171761	0.0193373	0.0138415	64084/2049/147381	3
C5	GO:0008016	regulation of heart contraction	1965-05-01	251/18670	0.00180767	0.0202173	0.0144713	6909/7042/5999/776/59285	5
C5	GO:0051966	regulation of synaptic transmission, glutamatergic	1965-03-01	70/18670	0.00186683	0.0206079	0.0147509	5649/9162/3351	3
C5	GO:0030239	myofibril assembly	1965-03-01	73/18670	0.00210543	0.0223702	0.0160124	25802/3856/10529	3
C5	GO:0046661	male sex differentiation	1965-04-01	160/18670	0.00234338	0.0241439	0.017282	7042/2255/22836/269	4
C5	GO:1903305	regulation of regulated secretory pathway	1965-04-01	160/18670	0.00234338	0.0241439	0.017282	9162/776/2624/3351	4
C5	GO:0007548	sex differentiation	1965-05-01	270/18670	0.00248246	0.0252706	0.0180884	7042/8322/2255/22836/269	5
C5	GO:2000300	regulation of synaptic vesicle exocytosis	1965-03-01	78/18670	0.00254367	0.0255872	0.018315	9162/776/3351	3
C5	GO:0046339	diacylglycerol metabolic process	1965-02-01	22/18670	0.00263585	0.0257692	0.0184453	9162/51196	2
C5	GO:0001570	vasculogenesis	1965-03-01	79/18670	0.00263755	0.0257692	0.0184453	8322/23462/93649	3
C5	GO:0089718	amino acid import across plasma membrane	1965-02-01	23/18670	0.00288042	0.027356	0.0195811	5999/6542	2
C5	GO:0060047	heart contraction	1965-05-01	282/18670	0.00299343	0.0281439	0.0201451	6909/7042/5999/776/59285	5
C5	GO:0031069	hair follicle morphogenesis	1965-02-01	25/18670	0.00340025	0.0307469	0.0220083	7042/2255	2
C5	GO:0050927	positive regulation of positive chemotaxis	1965-02-01	25/18670	0.00340025	0.0307469	0.0220083	2255/1012	2
C5	GO:0010717	regulation of epithelial to mesenchymal transition	1965-03-01	90/18670	0.00381341	0.0329076	0.0235549	7042/25805/9241	3
C5	GO:0060606	tube closure	1965-03-01	91/18670	0.0039337	0.0337742	0.0241752	7042/2255/9241	3
C5	GO:0099177	regulation of trans-synaptic signaling	1965-06-01	437/18670	0.00409469	0.0348049	0.024913	5999/5649/64084/9162/776/3351	6
C5	GO:0099504	synaptic vesicle cycle	1965-04-01	193/18670	0.00458524	0.0369427	0.0264432	9829/9162/776/3351	4
C5	GO:0048873	homeostasis of number of cells within a tissue	1965-02-01	30/18670	0.00487549	0.0380198	0.0272142	387597/2624	2
C5	GO:1901890	positive regulation of cell junction assembly	1965-03-01	101/18670	0.0052648	0.039956	0.0286001	64084/2049/147381	3
C5	GO:0007616	long-term memory	1965-02-01	32/18670	0.00553436	0.0414468	0.0296672	5649/164312	2
C5	GO:0061311	cell surface receptor signaling pathway involved in heart development	1965-02-01	32/18670	0.00553436	0.0414468	0.0296672	23462/9241	2
C5	GO:0015893	drug transport	1965-04-01	205/18670	0.0056689	0.0422681	0.0302551	8322/5999/3351/6542	4
C5	GO:0031128	developmental induction	1965-02-01	34/18670	0.00623171	0.0443259	0.031728	140628/2255	2
C5	GO:0070050	neuron cellular homeostasis	1965-02-01	34/18670	0.00623171	0.0443259	0.031728	776/3351	2
C5	GO:0032526	response to retinoic acid	1965-03-01	108/18670	0.00633951	0.0447185	0.0320091	5915/8322/171023	3
C5	GO:0099003	vesicle-mediated transport in synapse	1965-04-01	213/18670	0.00647926	0.0455155	0.0325795	9829/9162/776/3351	4
C5	GO:0001101	response to acid chemical	1965-05-01	343/18670	0.00682293	0.0473428	0.0338875	5915/8322/3856/1645/171023	5
C5	GO:2001240	negative regulation of extrinsic apoptotic signaling pathway in absence of ligand	1965-02-01	36/18670	0.00696697	0.0473754	0.0339108	1280/2255	2
C5	GO:0098693	regulation of synaptic vesicle cycle	1965-03-01	112/18670	0.00700815	0.0473772	0.0339121	9162/776/3351	3
C5	GO:0050807	regulation of synapse organization	1965-04-01	218/18670	0.00702297	0.0473772	0.0339121	5649/64084/2049/147381	4
C5	GO:0010614	negative regulation of cardiac muscle hypertrophy	1965-02-01	37/18670	0.00734865	0.0482931	0.0345677	5999/140628	2
C5	GO:0010927	cellular component assembly involved in morphogenesis	1965-03-01	115/18670	0.00753612	0.0490859	0.0351351	25802/3856/10529	3
C5	GO:0001505	regulation of neurotransmitter levels	1965-05-01	355/18670	0.00785764	0.0504075	0.0360812	5999/9162/776/3351/6542	5
C5	GO:0050803	regulation of synapse structure or activity	1965-04-01	227/18670	0.00807626	0.0516152	0.0369456	5649/64084/2049/147381	4
C5	GO:0090130	tissue migration	1965-05-01	361/18670	0.00841403	0.0533123	0.0381604	7042/59/2255/1012/2624	5
C5	GO:1905209	positive regulation of cardiocyte differentiation	1965-02-01	41/18670	0.00896746	0.0554352	0.0396799	7042/93649	2
C5	GO:0051154	negative regulation of striated muscle cell differentiation	1965-02-01	42/18670	0.00939485	0.0576579	0.0412709	5999/93649	2
C5	GO:0043616	keratinocyte proliferation	1965-02-01	43/18670	0.00983118	0.059266	0.042422	2255/1012	2
C5	GO:0048872	homeostasis of number of cells	1965-04-01	246/18670	0.0106296	0.0634045	0.0453842	23543/387597/2624/171023	4
C5	GO:0045926	negative regulation of growth	1965-04-01	249/18670	0.0110752	0.0656025	0.0469575	7042/5999/4211/9241	4
C5	GO:0022602	ovulation cycle process	1965-02-01	46/18670	0.0111932	0.0658423	0.0471292	7042/8322	2
C5	GO:0045646	regulation of erythrocyte differentiation	1965-02-01	47/18670	0.0116647	0.0679106	0.0486097	23543/2624	2
C5	GO:0008347	glial cell migration	1965-02-01	49/18670	0.0126334	0.0716696	0.0513004	7042/5649	2
C5	GO:0060078	regulation of postsynaptic membrane potential	1965-03-01	140/18670	0.0128485	0.0723257	0.05177	5999/5649/9162	3
C5	GO:0048813	dendrite morphogenesis	1965-03-01	143/18670	0.0135982	0.0742989	0.0531824	5649/23543/2049	3
C5	GO:0045668	negative regulation of osteoblast differentiation	1965-02-01	51/18670	0.013636	0.0742989	0.0531824	4091/9241	2
C5	GO:0007605	sensory perception of sound	1965-03-01	145/18670	0.0141117	0.0761232	0.0544882	1280/8322/776	3
C5	GO:0035065	regulation of histone acetylation	1965-02-01	53/18670	0.0146722	0.0777031	0.0556191	93649/2624	2
C5	GO:0098742	cell-cell adhesion via plasma-membrane adhesion molecules	1965-04-01	273/18670	0.0150792	0.0793644	0.0568082	7042/140628/1012/64084	4
C5	GO:0030199	collagen fibril organization	1965-02-01	54/18670	0.0152026	0.0795215	0.0569207	1280/7042	2
C5	GO:0042220	response to cocaine	1965-02-01	55/18670	0.0157413	0.0810915	0.0580445	5999/3351	2
C5	GO:2000756	regulation of peptidyl-lysine acetylation	1965-02-01	59/18670	0.0179764	0.0900683	0.0644699	93649/2624	2
C5	GO:0098727	maintenance of cell number	1965-03-01	159/18670	0.0180137	0.0900683	0.0644699	2255/9241/2624	3
C5	GO:0050890	cognition	1965-04-01	296/18670	0.0196815	0.0969674	0.0694082	5649/164312/9162/4248	4
C5	GO:0031646	positive regulation of nervous system process	1965-02-01	63/18670	0.0203376	0.0993504	0.071114	5999/5649	2
C5	GO:0048660	regulation of smooth muscle cell proliferation	1965-03-01	169/18670	0.021133	0.10294	0.0736835	1012/93649/3351	3
C5	GO:0099643	signal release from synapse	1965-03-01	170/18670	0.0214602	0.10385	0.0743351	9162/776/3351	3
C5	GO:0010634	positive regulation of epithelial cell migration	1965-03-01	171/18670	0.0217903	0.104348	0.0746911	7042/2255/2624	3
C5	GO:0042326	negative regulation of phosphorylation	1965-05-01	468/18670	0.0233901	0.110761	0.0792814	5999/4091/93649/2122/9241	5
C5	GO:0050918	positive chemotaxis	1965-02-01	68/18670	0.0234605	0.110786	0.0792991	2255/1012	2
C5	GO:0007416	synapse assembly	1965-03-01	177/18670	0.0238289	0.112214	0.0803215	64084/2049/147381	3
C5	GO:0071300	cellular response to retinoic acid	1965-02-01	69/18670	0.0241073	0.112589	0.0805901	5915/8322	2
C5	GO:0009914	hormone transport	1965-04-01	317/18670	0.0245698	0.114122	0.0816873	8322/387597/776/23568	4
C5	GO:0050795	regulation of behavior	1965-02-01	71/18670	0.0254228	0.117124	0.0838361	5649/3351	2
C5	GO:0022604	regulation of cell morphogenesis	1965-05-01	484/18670	0.026552	0.120381	0.0861672	8322/5649/25805/22836/2049	5
C5	GO:0045216	cell-cell junction organization	1965-03-01	185/18670	0.0267032	0.120381	0.0861672	7042/1012/389813	3
C5	GO:0001707	mesoderm formation	1965-02-01	75/18670	0.0281395	0.125887	0.0901086	79971/9241	2
C5	GO:0042310	vasoconstriction	1965-02-01	76/18670	0.0288361	0.128328	0.0918561	59/3351	2
C5	GO:0050731	positive regulation of peptidyl-tyrosine phosphorylation	1965-03-01	192/18670	0.0293642	0.129998	0.0930512	2255/5649/23568	3
C5	GO:0021954	central nervous system neuron development	1965-02-01	78/18670	0.0302501	0.131522	0.0941423	2049/2624	2
C5	GO:0072347	response to anesthetic	1965-02-01	78/18670	0.0302501	0.131522	0.0941423	5999/3351	2
C5	GO:0097061	dendritic spine organization	1965-02-01	80/18670	0.0316913	0.137437	0.0983758	5649/2049	2
C5	GO:0031032	actomyosin structure organization	1965-03-01	199/18670	0.0321611	0.137455	0.098389	25802/3856/10529	3
C5	GO:0030279	negative regulation of ossification	1965-02-01	82/18670	0.0331592	0.137455	0.098389	4091/9241	2
C5	GO:0030278	regulation of ossification	1965-03-01	203/18670	0.03382	0.137455	0.098389	7042/4091/9241	3
C5	GO:0010631	epithelial cell migration	1965-04-01	352/18670	0.0342299	0.137455	0.098389	7042/2255/1012/2624	4
C5	GO:0001820	serotonin secretion	1965-01-01	10/18670	0.0342829	0.137455	0.098389	3351	1
C5	GO:0001840	neural plate development	1965-01-01	10/18670	0.0342829	0.137455	0.098389	9241	1
C5	GO:0021877	forebrain neuron fate commitment	1965-01-01	10/18670	0.0342829	0.137455	0.098389	2624	1
C5	GO:0030647	aminoglycoside antibiotic metabolic process	1965-01-01	10/18670	0.0342829	0.137455	0.098389	1645	1
C5	GO:0035520	monoubiquitinated protein deubiquitination	1965-01-01	10/18670	0.0342829	0.137455	0.098389	171023	1
C5	GO:0042756	drinking behavior	1965-01-01	10/18670	0.0342829	0.137455	0.098389	3351	1
C5	GO:0048103	somatic stem cell division	1965-01-01	10/18670	0.0342829	0.137455	0.098389	7042	1
C5	GO:0051956	negative regulation of amino acid transport	1965-01-01	10/18670	0.0342829	0.137455	0.098389	5999	1
C5	GO:0061140	lung secretory cell differentiation	1965-01-01	10/18670	0.0342829	0.137455	0.098389	2255	1
C5	GO:0070314	G1 to G0 transition	1965-01-01	10/18670	0.0342829	0.137455	0.098389	84858	1
C5	GO:0086070	SA node cell to atrial cardiac muscle cell communication	1965-01-01	10/18670	0.0342829	0.137455	0.098389	776	1
C5	GO:0150011	regulation of neuron projection arborization	1965-01-01	10/18670	0.0342829	0.137455	0.098389	8322	1
C5	GO:1900222	negative regulation of amyloid-beta clearance	1965-01-01	10/18670	0.0342829	0.137455	0.098389	93649	1
C5	GO:1904350	regulation of protein catabolic process in the vacuole	1965-01-01	10/18670	0.0342829	0.137455	0.098389	4248	1
C5	GO:0097756	negative regulation of blood vessel diameter	1965-02-01	84/18670	0.0346533	0.137897	0.0987051	59/3351	2
C5	GO:0030100	regulation of endocytosis	1965-03-01	205/18670	0.0346659	0.137897	0.0987051	1012/9829/2624	3
C5	GO:0071229	cellular response to acid chemical	1965-03-01	209/18670	0.0363907	0.137897	0.0987051	5915/8322/1645	3
C5	GO:0001778	plasma membrane repair	1965-01-01	11/18670	0.0376469	0.137897	0.0987051	26509	1
C5	GO:0021561	facial nerve development	1965-01-01	11/18670	0.0376469	0.137897	0.0987051	3212	1
C5	GO:0021604	cranial nerve structural organization	1965-01-01	11/18670	0.0376469	0.137897	0.0987051	3212	1
C5	GO:0021610	facial nerve morphogenesis	1965-01-01	11/18670	0.0376469	0.137897	0.0987051	3212	1
C5	GO:0031987	locomotion involved in locomotory behavior	1965-01-01	11/18670	0.0376469	0.137897	0.0987051	8322	1
C5	GO:0060837	blood vessel endothelial cell differentiation	1965-01-01	11/18670	0.0376469	0.137897	0.0987051	23462	1
C5	GO:0090193	positive regulation of glomerulus development	1965-01-01	11/18670	0.0376469	0.137897	0.0987051	9241	1
C5	GO:0099624	atrial cardiac muscle cell membrane repolarization	1965-01-01	11/18670	0.0376469	0.137897	0.0987051	776	1
C5	GO:1902946	protein localization to early endosome	1965-01-01	11/18670	0.0376469	0.137897	0.0987051	4248	1
C5	GO:1905146	lysosomal protein catabolic process	1965-01-01	11/18670	0.0376469	0.137897	0.0987051	4248	1
C5	GO:1905668	positive regulation of protein localization to endosome	1965-01-01	11/18670	0.0376469	0.137897	0.0987051	4248	1
C5	GO:0018108	peptidyl-tyrosine phosphorylation	1965-04-01	363/18670	0.0376648	0.137897	0.0987051	2255/5649/2049/23568	4
C5	GO:0022404	molting cycle process	1965-02-01	88/18670	0.0377188	0.137897	0.0987051	7042/2255	2
C5	GO:0022405	hair cycle process	1965-02-01	88/18670	0.0377188	0.137897	0.0987051	7042/2255	2
C5	GO:0042147	retrograde transport, endosome to Golgi	1965-02-01	88/18670	0.0377188	0.137897	0.0987051	25963/22836	2
C5	GO:0106027	neuron projection organization	1965-02-01	88/18670	0.0377188	0.137897	0.0987051	5649/2049	2
C6	GO:0003012	muscle system process	66/487	472/18670	1.5306e-29	6.48361e-26	5.68577e-26	1674/4625/4607/1410/255743/90523/29119/783/51778/23676/8048/3488/84676/8736/7139/817/88/9472/7111/10324/8470/51086/5350/7134/5023/183/4000/389524/10398/1264/2982/493/8557/775/4660/3764/5348/5224/816/6262/1160/1906/2309/3784/2946/1760/6442/10611/5733/1756/57057/287/844/29995/23704/7273/10345/845/3757/30819/3762/23125/3741/5566/4205/444	66
C6	GO:0003015	heart process	44/487	292/18670	3.13165e-21	4.42189e-18	3.87775e-18	1674/4625/7067/4607/29119/783/8048/27129/10060/10699/7139/817/1839/64091/51086/5350/7134/183/493/8557/775/3764/5348/25937/6262/1906/3784/2946/1760/1756/287/844/23704/7273/10345/845/3757/30819/3762/11149/3741/5566/4205/444	44
C6	GO:0042692	muscle cell differentiation	47/487	385/18670	9.35964e-19	7.92948e-16	6.95372e-16	4607/255743/11155/51778/8048/858/6910/3488/376132/23345/8736/7139/88/9472/7111/64091/10324/8470/80206/183/150572/4000/51725/8557/84665/2318/85461/1906/1760/6935/10611/9734/1756/287/844/7273/845/7504/11149/64208/5914/2254/4205/115701/1073/824/6443	47
C6	GO:0008016	regulation of heart contraction	38/487	251/18670	1.50056e-18	9.08051e-16	7.96311e-16	1674/4625/7067/29119/783/8048/27129/10060/10699/7139/817/1839/64091/51086/5350/183/493/775/5348/6262/1906/3784/2946/1760/1756/287/844/23704/10345/845/3757/30819/3762/11149/3741/5566/4205/444	38
C6	GO:0090257	regulation of muscle system process	38/487	259/18670	4.49352e-18	1.90346e-15	1.66923e-15	4625/4607/255743/90523/29119/3488/84676/7139/817/9472/51086/5350/7134/5023/183/4000/389524/10398/1264/2982/493/775/4660/816/6262/1906/2309/3784/2946/1760/6442/1756/287/844/29995/845/5566/4205	38
C6	GO:0060537	muscle tissue development	47/487	408/18670	9.84293e-18	3.79042e-15	3.32399e-15	23414/4625/4607/6840/51778/8048/858/6910/3488/376132/8736/7139/88/9472/64091/10324/8470/5350/7134/80206/183/150572/4000/8557/653/26576/6262/130497/25976/1906/10611/9734/57057/844/7273/1634/7504/11149/64208/2066/5914/2254/4205/115701/1073/1281/6443	47
C6	GO:0070252	actin-mediated cell contraction	24/487	121/18670	7.32728e-15	2.05236e-12	1.79981e-12	1674/4625/4607/29119/783/7139/817/88/7111/5350/7134/8557/775/3764/55742/6262/3784/1756/287/23704/7273/3757/3762/3741	24
C6	GO:0007517	muscle organ development	43/487	410/18670	7.75207e-15	2.05236e-12	1.79981e-12	8321/23414/4625/4607/1410/6840/51778/8048/858/6910/8736/7139/1839/9472/64091/10324/7134/463/150572/22808/8557/26576/84159/6262/1489/1906/6442/9734/9099/1756/57057/844/7273/1634/7504/11149/64208/2066/2254/4205/1073/1281/6443	43
C6	GO:0045214	sarcomere organization	16/487	53/18670	2.19853e-13	4.43476e-11	3.88904e-11	4607/11155/51778/8048/8736/7139/88/10324/80206/8557/84665/1906/844/7273/845/1073	16
C6	GO:0048738	cardiac muscle tissue development	30/487	233/18670	5.41023e-13	9.96424e-11	8.73808e-11	23414/4625/4607/8048/6910/376132/8736/7139/88/9472/8470/5350/7134/80206/183/4000/8557/653/6262/1906/10611/57057/7273/11149/2066/5914/2254/4205/115701/6443	30
C6	GO:0035637	multicellular organismal signaling	27/487	204/18670	4.15867e-12	7.04646e-10	6.17935e-10	29119/783/10060/10699/817/51086/5350/5023/183/493/775/5348/6262/3784/1760/287/844/23704/10345/845/3757/30819/3762/3741/5566/4205/444	27
C6	GO:0010880	regulation of release of sequestered calcium ion into cytosol by sarcoplasmic reticulum	12/487	32/18670	1.21947e-11	1.97147e-09	1.72887e-09	817/9472/5350/775/6262/2946/1756/287/844/10345/845/5566	12
C6	GO:0010927	cellular component assembly involved in morphogenesis	19/487	115/18670	1.38144e-10	1.72111e-08	1.50932e-08	4607/11155/51778/8048/8736/7139/88/7111/10324/80206/8557/84665/1906/287/844/7273/845/4205/1073	19
C6	GO:0031032	actomyosin structure organization	24/487	199/18670	4.64312e-10	5.17585e-08	4.53894e-08	4607/11155/51778/8048/8736/7139/88/7111/257019/10324/80206/1264/8557/84665/399687/64097/1906/7126/844/7273/845/4205/1073/9270	24
C6	GO:0070296	sarcoplasmic reticulum calcium ion transport	12/487	43/18670	6.38162e-10	6.75813e-08	5.92651e-08	817/9472/5350/775/6262/2946/1756/287/844/10345/845/5566	12
C6	GO:0086001	cardiac muscle cell action potential	14/487	74/18670	6.1056e-09	5.7474e-07	5.04015e-07	29119/783/817/775/3764/6262/3784/1756/287/23704/3757/30819/3762/3741	14
C6	GO:0035994	response to muscle stretch	8/487	18/18670	7.0399e-09	6.48283e-07	5.68508e-07	3725/8048/8557/6262/1906/1756/7273/4790	8
C6	GO:0019722	calcium-mediated signaling	23/487	218/18670	1.44122e-08	1.29893e-06	1.13909e-06	51778/817/9472/5350/5621/493/775/83988/6262/5164/1906/2946/1760/1756/287/844/29995/11163/10345/845/5566/10231/118461	23
C6	GO:0010959	regulation of metal ion transport	31/487	394/18670	5.21142e-08	4.08807e-06	3.58501e-06	783/817/88/9472/5350/5023/183/538/5621/493/775/5348/816/6262/130497/3784/2946/1756/287/844/23704/10345/845/3757/30819/3741/57214/5566/3788/3958/567	31
C6	GO:0086003	cardiac muscle cell contraction	13/487	74/18670	5.41402e-08	4.16978e-06	3.65666e-06	29119/783/817/5350/775/3764/6262/3784/287/23704/3757/3762/3741	13
C6	GO:0034765	regulation of ion transmembrane transport	34/487	483/18670	1.72554e-07	1.28056e-05	1.12298e-05	783/53405/817/88/9472/10550/5350/183/538/5621/493/775/3764/5348/6262/57554/130497/3784/2946/3739/1756/287/844/23704/10345/845/3757/30819/3762/3741/57214/5566/3788/9747	34
C6	GO:0010038	response to metal ion	26/487	362/18670	3.4478e-06	0.000178108	0.000156191	3725/7782/1396/7139/817/5066/57699/5350/7134/538/210/5621/5224/6262/1906/358/8604/8754/7273/845/30819/84557/4205/10272/567/6279	26
C6	GO:0032409	regulation of transporter activity	22/487	283/18670	5.58309e-06	0.00026573	0.000233031	783/817/88/9472/5350/538/5621/5348/6262/57554/130497/2946/1756/287/844/23704/10345/845/30819/5566/3788/9747	22
C6	GO:0035265	organ growth	18/487	204/18670	7.07286e-06	0.000322157	0.000282514	23414/6910/6532/9472/4147/8470/183/1303/1906/81578/10611/57057/2252/32/2066/5914/2254/7373	18
C6	GO:0030198	extracellular matrix organization	25/487	368/18670	1.38717e-05	0.000576085	0.000505195	255743/222663/30008/2/3690/183/538/1295/1307/1284/4312/1303/3685/8292/8076/4060/2621/1634/2620/1281/4016/1282/7373/9644/824	25
C6	GO:0106056	regulation of calcineurin-mediated signaling	7/487	34/18670	2.29817e-05	0.000893124	0.00078322	51778/9472/5621/493/29995/10231/118461	7
C6	GO:0051480	regulation of cytosolic calcium ion concentration	24/487	357/18670	2.43864e-05	0.00093064	0.000816119	783/7052/817/9472/11346/5350/5023/183/5621/493/775/6262/1906/3685/2946/5733/1756/287/844/10345/845/3741/57214/5566	24
C6	GO:1903115	regulation of actin filament-based movement	8/487	47/18670	2.60151e-05	0.00097522	0.000855214	4607/29119/817/5350/7134/775/6262/287	8
C6	GO:0090287	regulation of cellular response to growth factor stimulus	21/487	292/18670	2.93041e-05	0.00107941	0.000946583	8321/255743/4052/4641/858/9315/3690/8817/183/27122/375567/1030/7041/199731/659/6935/80139/1634/2254/10272/10140	21
C6	GO:0071559	response to transforming growth factor beta	19/487	255/18670	4.32097e-05	0.0015003	0.00131568	3725/255743/4052/858/9315/4054/463/27122/1284/1030/7041/4053/1906/659/6935/8754/80139/677/1281	19
C6	GO:0048146	positive regulation of fibroblast proliferation	8/487	51/18670	4.80826e-05	0.00165592	0.00145215	3725/183/57178/56034/6277/358/2621/2355	8
C6	GO:0060421	positive regulation of heart growth	8/487	52/18670	5.55434e-05	0.00188226	0.00165063	23414/6910/9472/1906/57057/32/2066/2254	8
C6	GO:0010644	cell communication by electrical coupling	6/487	29/18670	8.70775e-05	0.00270872	0.0023754	817/775/6262/10345/845/5566	6
C6	GO:0051235	maintenance of location	21/487	315/18670	8.76051e-05	0.00270872	0.0023754	7782/4052/23345/817/9472/5350/3690/775/6262/3685/2946/1756/287/844/10345/845/32/57214/5566/4790/6279	21
C6	GO:0050879	multicellular organismal movement	8/487	56/18670	9.57085e-05	0.00289587	0.00253951	4625/7139/7134/8557/2946/1760/1756/844	8
C6	GO:0050881	musculoskeletal movement	8/487	56/18670	9.57085e-05	0.00289587	0.00253951	4625/7139/7134/8557/2946/1760/1756/844	8
C6	GO:0097623	potassium ion export across plasma membrane	5/487	19/18670	0.000101616	0.0030101	0.00263969	3784/23704/3757/30819/3741	5
C6	GO:0055074	calcium ion homeostasis	27/487	471/18670	0.000120986	0.00351024	0.00307829	783/7052/8048/817/9472/11346/5350/5023/183/5621/493/775/6262/1906/3685/2946/1760/5733/1756/287/844/10345/845/7504/3741/57214/5566	27
C6	GO:0097720	calcineurin-mediated signaling	7/487	46/18670	0.000174543	0.00456397	0.00400235	51778/9472/5621/493/29995/10231/118461	7
C6	GO:0051651	maintenance of location in cell	16/487	219/18670	0.000213961	0.00545988	0.00478802	7782/23345/817/9472/5350/775/6262/2946/1756/287/844/10345/845/57214/5566/6279	16
C6	GO:0071872	cellular response to epinephrine stimulus	4/487	13/18670	0.000271106	0.00667677	0.00585516	493/6262/3784/5566	4
C6	GO:0071229	cellular response to acid chemical	15/487	209/18670	0.000403799	0.00977424	0.00857146	6532/538/1307/56034/112/130497/1906/358/6935/10365/5914/1281/1282/5244/824	15
C6	GO:0017014	protein nitrosylation	4/487	15/18670	0.00049653	0.0115566	0.0101345	493/1756/55074/6279	4
C6	GO:0018119	peptidyl-cysteine S-nitrosylation	4/487	15/18670	0.00049653	0.0115566	0.0101345	493/1756/55074/6279	4
C6	GO:0014074	response to purine-containing compound	12/487	149/18670	0.000544131	0.0123921	0.0108672	3725/3488/6532/9472/5023/6262/7056/358/3784/2946/845/677	12
C6	GO:0010634	positive regulation of epithelial cell migration	13/487	171/18670	0.000563114	0.012688	0.0111267	3725/1839/3690/8817/183/3315/1906/659/9734/8754/2252/9270/23473	13
C6	GO:0071871	response to epinephrine	4/487	16/18670	0.000648465	0.0141593	0.0124169	493/6262/3784/5566	4
C6	GO:0001101	response to acid chemical	20/487	343/18670	0.000726051	0.0157721	0.0138312	6532/3490/2170/538/210/1307/493/56034/112/130497/1906/358/6935/10365/5914/1281/1282/5244/2743/824	20
C6	GO:0043200	response to amino acid	10/487	113/18670	0.00075031	0.0161336	0.0141482	538/210/1307/56034/1906/6935/1281/1282/2743/824	10
C6	GO:0044706	multi-multicellular organism process	15/487	222/18670	0.000757292	0.0162015	0.0142078	53405/3488/10699/6532/5066/3490/5023/183/1307/7056/1906/659/4012/5914/824	15
C6	GO:0010743	regulation of macrophage derived foam cell differentiation	5/487	30/18670	0.000983058	0.0205135	0.0179892	3690/183/3685/1435/4790	5
C6	GO:0090314	positive regulation of protein targeting to membrane	5/487	30/18670	0.000983058	0.0205135	0.0179892	4641/5621/57214/9270/9747	5
C6	GO:0046677	response to antibiotic	19/487	327/18670	0.00101837	0.0211461	0.018544	3725/1410/140885/1396/538/210/112/1906/2309/358/10365/8754/84557/5914/3741/80854/824/6279/5019	19
C6	GO:0003414	chondrocyte morphogenesis involved in endochondral bone morphogenesis	4/487	18/18670	0.00104608	0.0213038	0.0186823	4147/1303/81578/7373	4
C6	GO:0003429	growth plate cartilage chondrocyte morphogenesis	4/487	18/18670	0.00104608	0.0213038	0.0186823	4147/1303/81578/7373	4
C6	GO:0043277	apoptotic cell clearance	6/487	46/18670	0.00118095	0.0237085	0.0207911	720/7052/3690/3685/2621/5914	6
C6	GO:0140115	export across plasma membrane	6/487	48/18670	0.00148083	0.0284495	0.0249486	5348/3784/23704/3757/30819/3741	6
C6	GO:0048144	fibroblast proliferation	8/487	84/18670	0.00155679	0.02944	0.0258172	3725/183/57178/56034/6277/358/2621/2355	8
C6	GO:1904707	positive regulation of vascular smooth muscle cell proliferation	6/487	49/18670	0.00165092	0.0310813	0.0272566	3725/3488/183/1906/55810/2254	6
C6	GO:0007009	plasma membrane organization	9/487	105/18670	0.00170516	0.0319605	0.0280276	8048/858/9788/84251/8436/6711/727910/287/92154	9
C6	GO:0006979	response to oxidative stress	23/487	451/18670	0.00182228	0.0335628	0.0294327	8321/3725/1410/253827/140885/10550/538/210/5621/3315/2983/2882/5164/8309/1906/2309/358/10365/8754/55074/84557/3741/824	23
C6	GO:0001706	endoderm formation	6/487	50/18670	0.00183544	0.0335628	0.0294327	1295/1284/1303/3624/3685/57057	6
C6	GO:0032353	negative regulation of hormone biosynthetic process	3/487	10/18670	0.00184611	0.0335628	0.0294327	27122/653/4790	3
C6	GO:0045657	positive regulation of monocyte differentiation	3/487	10/18670	0.00184611	0.0335628	0.0294327	3725/1435/677	3
C6	GO:0071313	cellular response to caffeine	3/487	10/18670	0.00184611	0.0335628	0.0294327	6262/2946/845	3
C6	GO:0071230	cellular response to amino acid stimulus	7/487	68/18670	0.00193329	0.0345545	0.0303024	538/1307/56034/6935/1281/1282/824	7
C6	GO:0032689	negative regulation of interferon-gamma production	5/487	35/18670	0.00201233	0.0358161	0.0314087	5621/3624/2621/5914/64115	5
C6	GO:0006853	carnitine shuttle	3/487	11/18670	0.00248949	0.0416818	0.0365526	51422/788/32	3
C6	GO:0032351	negative regulation of hormone metabolic process	3/487	11/18670	0.00248949	0.0416818	0.0365526	27122/653/4790	3
C6	GO:0045637	regulation of myeloid cell differentiation	15/487	251/18670	0.0025533	0.0425819	0.0373419	3725/8850/4286/10398/4212/3624/2309/1435/5914/677/10272/338382/58508/3958/567	15
C6	GO:1903825	organic acid transmembrane transport	10/487	135/18670	0.00287019	0.0470084	0.0412237	10550/183/6509/23169/51422/8604/9194/788/32/51660	10
C6	GO:1905039	carboxylic acid transmembrane transport	10/487	135/18670	0.00287019	0.0470084	0.0412237	10550/183/6509/23169/51422/8604/9194/788/32/51660	10
C6	GO:0030099	myeloid cell differentiation	21/487	416/18670	0.00318433	0.0509261	0.0446594	3725/7067/8850/4286/10398/4212/1030/3624/2309/10365/1435/5914/677/10272/604/338382/54790/9644/58508/3958/567	21
C6	GO:0000302	response to reactive oxygen species	14/487	232/18670	0.0032085	0.0509261	0.0446594	3725/1410/140885/538/2983/5164/1906/2309/358/10365/8754/84557/3741/824	14
C6	GO:0010649	regulation of cell communication by electrical coupling	3/487	12/18670	0.00325545	0.0510744	0.0447894	817/10345/845	3
C6	GO:0072659	protein localization to plasma membrane	15/487	260/18670	0.00355873	0.0550174	0.0482472	783/8048/88/63971/5621/55690/10133/57554/6711/10484/287/2621/10267/9270/3958	15
C6	GO:0072583	clathrin-dependent endocytosis	5/487	40/18670	0.00366658	0.0558691	0.0489941	1212/9892/84251/9873/22848	5
C6	GO:0071248	cellular response to metal ion	12/487	188/18670	0.00393706	0.0597756	0.0524199	3725/817/57699/538/210/5621/1906/358/84557/4205/10272/567	12
C6	GO:0044764	multi-organism cellular process	3/487	13/18670	0.00415075	0.061913	0.0542942	858/9873/2621	3
C6	GO:0050746	regulation of lipoprotein metabolic process	3/487	13/18670	0.00415075	0.061913	0.0542942	3690/3685/57467	3
C6	GO:0033002	muscle cell proliferation	14/487	239/18670	0.00417941	0.0621193	0.0544752	23414/3725/7052/6910/3488/1839/183/1264/1906/57057/55810/3486/2066/2254	14
C6	GO:1904754	positive regulation of vascular associated smooth muscle cell migration	4/487	26/18670	0.00433439	0.063312	0.0555211	3488/183/538/2254	4
C6	GO:0001570	vasculogenesis	7/487	79/18670	0.00452848	0.0645749	0.0566286	23414/6910/57178/25976/3685/57057/677	7
C6	GO:0015701	bicarbonate transport	5/487	42/18670	0.00454281	0.0645749	0.0566286	8671/358/6508/115019/768	5
C6	GO:0007565	female pregnancy	12/487	192/18670	0.0046555	0.0659555	0.0578393	53405/3488/10699/5066/3490/183/1307/7056/659/4012/5914/824	12
C6	GO:0045785	positive regulation of cell adhesion	20/487	403/18670	0.00476045	0.0667724	0.0585557	255743/55679/140885/7052/463/22920/1295/1307/57178/59339/375567/3685/9265/8754/1435/5914/10272/604/9270/64115	20
C6	GO:0051384	response to glucocorticoid	10/487	146/18670	0.00501426	0.0685459	0.060111	84676/5066/3490/210/6586/1906/2309/358/8754/677	10
C6	GO:0050673	epithelial cell proliferation	21/487	434/18670	0.00515953	0.0692277	0.0607088	3725/55679/858/3488/3690/221477/538/1295/9788/653/1030/130497/659/80139/2252/3486/2254/677/9270/567/54959	21
C6	GO:0051260	protein homooligomerization	18/487	351/18670	0.00518061	0.0692277	0.0607088	1410/7052/222663/6532/5066/88/5350/5023/210/5621/7126/147040/3739/130535/32/3741/3788/567	18
C6	GO:0106057	negative regulation of calcineurin-mediated signaling	3/487	14/18670	0.00518139	0.0692277	0.0607088	51778/5621/493	3
C6	GO:0034109	homotypic cell-cell adhesion	7/487	81/18670	0.00519698	0.0692277	0.0607088	83692/29119/3690/10398/3315/80139/2621	7
C6	GO:0043434	response to peptide hormone	21/487	436/18670	0.00543093	0.0721174	0.0632429	8048/4641/858/3488/8850/88/5350/2170/183/5164/2690/112/100132074/1906/2309/9734/64900/5566/677/6775/4790	21
C6	GO:0010463	mesenchymal cell proliferation	5/487	44/18670	0.00555851	0.0733515	0.0643252	4000/130497/6935/2252/2254	5
C6	GO:0014812	muscle cell migration	8/487	104/18670	0.00586698	0.0767053	0.0672663	3488/3690/183/538/55742/3486/2254/9270	8
C6	GO:0072160	nephron tubule epithelial cell differentiation	3/487	15/18670	0.0063526	0.0820415	0.0719459	9788/25937/130497	3
C6	GO:0002576	platelet degranulation	9/487	128/18670	0.00641659	0.0826161	0.0724497	7078/5627/88/2/5023/3690/2621/7273/22927	9
C6	GO:0022602	ovulation cycle process	5/487	46/18670	0.00672469	0.0851357	0.0746593	5066/3624/6586/2309/2620	5
C6	GO:0050919	negative chemotaxis	5/487	46/18670	0.00672469	0.0851357	0.0746593	3690/6586/3685/91584/7869	5
C6	GO:0014823	response to activity	6/487	65/18670	0.00688106	0.0862372	0.0756253	183/210/1284/6262/1906/5019	6
C6	GO:0046320	regulation of fatty acid oxidation	4/487	30/18670	0.00732051	0.0909375	0.0797471	2170/83752/51422/32	4
C6	GO:1901861	regulation of muscle tissue development	10/487	155/18670	0.00756697	0.0917673	0.0804749	23414/6910/3488/9472/10324/1906/9734/57057/2066/2254	10
C6	GO:0006837	serotonin transport	3/487	16/18670	0.00766894	0.0917673	0.0804749	6532/5023/3690	3
C6	GO:0106058	positive regulation of calcineurin-mediated signaling	3/487	16/18670	0.00766894	0.0917673	0.0804749	9472/29995/118461	3
C6	GO:0048193	Golgi vesicle transport	18/487	368/18670	0.00829398	0.0981377	0.0860613	5627/63971/340371/51226/22920/10133/399687/966/6711/10484/9265/287/2621/338382/10079/51128/11345/55860	18
C6	GO:0033627	cell adhesion mediated by integrin	6/487	68/18670	0.00854422	0.100817	0.0884109	255743/3690/1307/3685/8754/9270	6
C6	GO:0046683	response to organophosphorus	9/487	134/18670	0.00857422	0.10089	0.0884749	3725/3488/6532/9472/5023/7056/358/3784/677	9
C6	GO:0060021	roof of mouth development	7/487	89/18670	0.00863074	0.101274	0.0888114	8321/10194/84159/3624/130497/25976/444	7
C6	GO:0021879	forebrain neuron differentiation	5/487	49/18670	0.00877949	0.102735	0.0900925	538/166614/3624/2066/567	5
C6	GO:0036270	response to diuretic	3/487	17/18670	0.0091343	0.104859	0.0919553	6262/2946/845	3
C6	GO:0046068	cGMP metabolic process	3/487	17/18670	0.0091343	0.104859	0.0919553	2982/2983/10846	3
C6	GO:1902931	negative regulation of alcohol biosynthetic process	3/487	17/18670	0.0091343	0.104859	0.0919553	27122/653/4790	3
C6	GO:0048741	skeletal muscle fiber development	4/487	32/18670	0.00922137	0.105572	0.0925809	858/10324/9734/7504	4
C6	GO:0009410	response to xenobiotic stimulus	15/487	292/18670	0.0100432	0.113146	0.099223	2947/8682/6262/2690/25976/1906/2309/358/2946/9734/27284/845/10858/84557/5244	15
C7	GO:0003007	heart morphogenesis	1985-11-01	259/18670	2.554e-08	4.90368e-05	4.17781e-05	9464/79933/27063/9645/7168/2627/57493/5318/8829/79633/129446	11
C7	GO:0007015	actin filament organization	1985-11-01	400/18670	1.96017e-06	0.00188176	0.00160321	79933/9645/7168/442721/6710/4892/9037/23189/8829/84952/3717	11
C7	GO:0055008	cardiac muscle tissue morphogenesis	1985-05-01	69/18670	1.55248e-05	0.00690923	0.00588648	27063/7168/57493/5318/129446	5
C7	GO:0030239	myofibril assembly	1985-05-01	73/18670	2.04552e-05	0.00690923	0.00588648	79933/27063/7168/442721/4892	5
C7	GO:0051056	regulation of small GTPase mediated signal transduction	1985-09-01	338/18670	2.30852e-05	0.00690923	0.00588648	79933/57493/23189/57568/8829/84952/3717/397/7077	9
C7	GO:0071526	semaphorin-plexin signaling pathway	1985-04-01	40/18670	3.22684e-05	0.00690923	0.00588648	9464/9037/4684/8829	4
C7	GO:1902903	regulation of supramolecular fiber organization	1985-09-01	353/18670	3.24398e-05	0.00690923	0.00588648	79933/7168/442721/6710/9037/23189/165/8829/4130	9
C7	GO:0060415	muscle tissue morphogenesis	1985-05-01	82/18670	3.59856e-05	0.00690923	0.00588648	27063/7168/57493/5318/129446	5
C7	GO:0032970	regulation of actin filament-based process	1985-09-01	388/18670	6.74067e-05	0.0107851	0.00918859	79933/7168/442721/6710/9037/23189/5318/8829/397	9
C7	GO:0060562	epithelial tube morphogenesis	1985-08-01	322/18670	0.000109073	0.0123188	0.0104953	9464/9645/1909/27086/8829/151449/79633/8323	8
C7	GO:0032956	regulation of actin cytoskeleton organization	1985-08-01	343/18670	0.000168308	0.0161575	0.0137658	79933/7168/442721/6710/9037/23189/8829/397	8
C7	GO:0010927	cellular component assembly involved in morphogenesis	1985-05-01	115/18670	0.000179991	0.0163902	0.013964	79933/27063/7168/442721/4892	5
C7	GO:0110053	regulation of actin filament organization	1985-07-01	261/18670	0.000187804	0.0163902	0.013964	79933/7168/442721/6710/9037/23189/8829	7
C7	GO:0031589	cell-substrate adhesion	1985-08-01	354/18670	0.000208625	0.0174157	0.0148377	3913/151887/23189/8829/7057/3717/8910/1955	8
C7	GO:0035767	endothelial cell chemotaxis	1985-03-01	31/18670	0.000373346	0.0254274	0.0216634	9037/8829/7057	3
C7	GO:0051146	striated muscle cell differentiation	1985-07-01	293/18670	0.000378876	0.0254274	0.0216634	79933/27063/7168/442721/4892/2627/3481	7
C7	GO:0014032	neural crest cell development	1985-04-01	81/18670	0.000509807	0.0315751	0.0269012	9464/1909/9037/8829	4
C7	GO:0010463	mesenchymal cell proliferation	1985-03-01	44/18670	0.00105411	0.0502641	0.0428237	9464/79633/5396	3
C7	GO:0002604	regulation of dendritic cell antigen processing and presentation	1985-02-01	11/18670	0.001097	0.0502641	0.0428237	7057/10875	2
C7	GO:0032908	regulation of transforming growth factor beta1 production	1985-02-01	11/18670	0.001097	0.0502641	0.0428237	2627/7057	2
C7	GO:0070106	interleukin-27-mediated signaling pathway	1985-02-01	11/18670	0.001097	0.0502641	0.0428237	3572/3717	2
C7	GO:0070757	interleukin-35-mediated signaling pathway	1985-02-01	11/18670	0.001097	0.0502641	0.0428237	3572/3717	2
C7	GO:0034446	substrate adhesion-dependent cell spreading	1985-04-01	100/18670	0.00112541	0.0502641	0.0428237	3913/23189/8829/1955	4
C7	GO:0048483	autonomic nervous system development	1985-03-01	45/18670	0.00112571	0.0502641	0.0428237	9464/1909/8829	3
C7	GO:0002468	dendritic cell antigen processing and presentation	1985-02-01	12/18670	0.00131251	0.0536176	0.0456808	7057/10875	2
C7	GO:0032905	transforming growth factor beta1 production	1985-02-01	12/18670	0.00131251	0.0536176	0.0456808	2627/7057	2
C7	GO:0071679	commissural neuron axon guidance	1985-02-01	12/18670	0.00131251	0.0536176	0.0456808	4684/8829	2
C7	GO:0003012	muscle system process	1985-08-01	472/18670	0.00137948	0.0540532	0.0460519	1129/9464/7168/442721/1909/2627/3572/5318	8
C7	GO:0030198	extracellular matrix organization	1985-07-01	368/18670	0.00144275	0.0541039	0.0460951	3913/151887/165/7057/4319/2200/7077	7
C7	GO:0045927	positive regulation of growth	1985-06-01	270/18670	0.00145681	0.0541039	0.0460951	9037/2627/23180/3481/8829/3872	6
C7	GO:0043062	extracellular structure organization	1985-07-01	369/18670	0.00146531	0.0541039	0.0460951	3913/151887/165/7057/4319/2200/7077	7
C7	GO:0030834	regulation of actin filament depolymerization	1985-03-01	51/18670	0.00161994	0.0548321	0.0467155	442721/6710/9037	3
C7	GO:0051496	positive regulation of stress fiber assembly	1985-03-01	51/18670	0.00161994	0.0548321	0.0467155	79933/7168/8829	3
C7	GO:0014706	striated muscle tissue development	1985-07-01	390/18670	0.00200625	0.0604275	0.0514826	27063/7168/4892/2627/57493/5318/129446	7
C7	GO:0007162	negative regulation of cell adhesion	1985-06-01	289/18670	0.00205372	0.0606637	0.0516839	9037/23189/7057/10875/3717/397	6
C7	GO:0030837	negative regulation of actin filament polymerization	1985-03-01	58/18670	0.00234592	0.0662748	0.0564644	442721/6710/23189	3
C7	GO:0031102	neuron projection regeneration	1985-03-01	59/18670	0.00246354	0.0675713	0.057569	3913/5396/3717	3
C7	GO:0010595	positive regulation of endothelial cell migration	1985-04-01	128/18670	0.00278089	0.0721529	0.0614724	9037/27086/8829/7057	4
C7	GO:0036035	osteoclast development	1985-02-01	18/18670	0.00298916	0.0749714	0.0638737	27086/2200	2
C7	GO:0010810	regulation of cell-substrate adhesion	1985-05-01	215/18670	0.00300667	0.0749714	0.0638737	151887/23189/8829/7057/3717	5
C7	GO:0050922	negative regulation of chemotaxis	1985-03-01	64/18670	0.00310618	0.0750806	0.0639667	9037/8829/7057	3
C7	GO:0003158	endothelium development	1985-04-01	132/18670	0.00310678	0.0750806	0.0639667	30061/57493/27086/8829	4
C7	GO:0042535	positive regulation of tumor necrosis factor biosynthetic process	1985-02-01	20/18670	0.00369017	0.0850369	0.0724492	7057/3717	2
C7	GO:0051495	positive regulation of cytoskeleton organization	1985-05-01	226/18670	0.00372036	0.0850369	0.0724492	79933/7168/442721/9037/8829	5
C7	GO:0032272	negative regulation of protein polymerization	1985-03-01	72/18670	0.00433186	0.0955997	0.0814485	442721/6710/23189	3
C7	GO:0033002	muscle cell proliferation	1985-05-01	239/18670	0.00471196	0.100043	0.0852339	7168/2627/27086/7057/3717	5
C7	GO:0007413	axonal fasciculation	1985-02-01	23/18670	0.00487047	0.100043	0.0852339	9037/8829	2
C7	GO:0072243	metanephric nephron epithelium development	1985-02-01	23/18670	0.00487047	0.100043	0.0852339	3913/79633	2
C7	GO:0106030	neuron projection fasciculation	1985-02-01	23/18670	0.00487047	0.100043	0.0852339	9037/8829	2
C7	GO:0001667	ameboidal-type cell migration	1985-07-01	462/18670	0.00510037	0.102007	0.0869077	9464/9037/23189/27086/8829/7057/397	7
C7	GO:2001026	regulation of endothelial cell chemotaxis	1985-02-01	24/18670	0.0052976	0.10486	0.0893377	9037/7057	2
C7	GO:0072202	cell differentiation involved in metanephros development	1985-02-01	25/18670	0.00574132	0.109443	0.0932424	3913/79633	2
C7	GO:0008016	regulation of heart contraction	1985-05-01	251/18670	0.00578255	0.109443	0.0932424	1129/7168/10659/5318/3717	5
C7	GO:0043462	regulation of ATPase activity	1985-03-01	80/18670	0.00581415	0.109443	0.0932424	7168/3434/11080	3
C7	GO:0048843	negative regulation of axon extension involved in axon guidance	1985-02-01	26/18670	0.00620147	0.1156	0.0984883	9037/8829	2
C8	GO:0043616	keratinocyte proliferation	1950-03-01	43/18670	0.00020683	0.078507	0.0664937	135228/83481/3664	3
C8	GO:0031589	cell-substrate adhesion	1950-06-01	354/18670	0.000350215	0.078507	0.0664937	90102/10516/9806/1896/6695/80005	6
C8	GO:0042593	glucose homeostasis	1950-05-01	241/18670	0.000453693	0.078507	0.0664937	7447/2044/2308/7466/26056	5
C8	GO:0033500	carbohydrate homeostasis	1950-05-01	242/18670	0.000462338	0.078507	0.0664937	7447/2044/2308/7466/26056	5
C8	GO:0010839	negative regulation of keratinocyte proliferation	1950-02-01	13/18670	0.00053803	0.078507	0.0664937	135228/83481	2
C8	GO:0036295	cellular response to increased oxygen levels	1950-02-01	14/18670	0.000626628	0.078507	0.0664937	857/2308	2
C8	GO:0061041	regulation of wound healing	1950-04-01	148/18670	0.0006578	0.078507	0.0664937	90102/857/135228/83481	4
C8	GO:0010466	negative regulation of peptidase activity	1950-05-01	262/18670	0.000662789	0.078507	0.0664937	9806/89932/6695/135228/51050	5
C8	GO:0035773	insulin secretion involved in cellular response to glucose stimulus	1950-03-01	64/18670	0.000671211	0.078507	0.0664937	7447/2044/26056	3
C8	GO:0001678	cellular glucose homeostasis	1950-04-01	152/18670	0.000726917	0.078507	0.0664937	7447/2044/2308/26056	4
C8	GO:0086003	cardiac muscle cell contraction	1950-03-01	74/18670	0.00102488	0.0857308	0.0726121	5142/857/6323	3
C8	GO:0052547	regulation of peptidase activity	1950-06-01	452/18670	0.00125628	0.0857308	0.0726121	9806/89932/857/6695/135228/51050	6
C8	GO:0006941	striated muscle contraction	1950-04-01	177/18670	0.0012799	0.0857308	0.0726121	1837/5142/857/6323	4
C8	GO:0030512	negative regulation of transforming growth factor beta receptor signaling pathway	1950-03-01	81/18670	0.0013313	0.0857308	0.0726121	54829/857/135228	3
C8	GO:1903845	negative regulation of cellular response to transforming growth factor beta stimulus	1950-03-01	83/18670	0.00142831	0.0857308	0.0726121	54829/857/135228	3
C8	GO:0055093	response to hyperoxia	1950-02-01	21/18670	0.00142885	0.0857308	0.0726121	857/2308	2
C8	GO:0051899	membrane depolarization	1950-03-01	91/18670	0.00186037	0.0917168	0.0776822	2273/857/6323	3
C8	GO:0034505	tooth mineralization	1950-02-01	24/18670	0.00186831	0.0917168	0.0776822	54829/2308	2
C8	GO:0007214	gamma-aminobutyric acid signaling pathway	1950-02-01	25/18670	0.0020273	0.0951949	0.0806281	2564/2557	2
C8	GO:0000188	inactivation of MAPK activity	1950-02-01	27/18670	0.00236385	0.105297	0.0891847	857/80824	2
C8	GO:0010810	regulation of cell-substrate adhesion	1950-04-01	215/18670	0.00260237	0.105297	0.0891847	90102/9806/6695/80005	4

## Sheet: H9_pass.LTR.cluster1.GOBP_enric
ID	Description	GeneRatio	BgRatio	pvalue	p.adjust	qvalue	geneID	Count
GO:0022613	ribonucleoprotein complex biogenesis	40/466	468/18670	1.21872e-11	3.86709e-08	3.52117e-08	RCL1/LOC102724159/NOP56/USP39/PTGES3/WDR3/NUDT21/FBL/XRN2/PDCD11/SNRNP200/RRP1B/EXOSC2/SF3B1/PES1/DCAF13/NOC2L/PELP1/RBMX/NOB1/HSP90AB1/UTP18/TEX10/PAK1IP1/HEATR1/LYAR/TSR1/UTP6/RAN/MRPL11/SNRPD3/SNRPF/C1QBP/NOC4L/LAS1L/RUVBL1/EIF3B/TICRR/DDX21/NOLC1	40
GO:0034660	ncRNA metabolic process	40/466	475/18670	1.92969e-11	3.86709e-08	3.52117e-08	RCL1/LOC102724159/NOP56/WDR4/WDR3/EARS2/TRIM71/FBL/XRN2/SEPHS1/PDCD11/RRP1B/EXOSC2/PES1/DCAF13/PELP1/NOB1/KARS1/YARS2/UTP18/CDK5RAP1/PUS7/PPA1/TEX10/NSUN2/HEATR1/TRMT1/LYAR/TSR1/UTP6/XPO5/RAN/NOC4L/LIN28A/PUS1/LAS1L/DDX21/NOLC1/DTD1/EEF1E1	40
GO:0042254	ribosome biogenesis	28/466	297/18670	1.84795e-09	2.46886e-06	2.24802e-06	RCL1/LOC102724159/NOP56/WDR3/FBL/XRN2/PDCD11/RRP1B/EXOSC2/PES1/DCAF13/NOC2L/PELP1/NOB1/UTP18/TEX10/PAK1IP1/HEATR1/LYAR/TSR1/UTP6/RAN/MRPL11/C1QBP/NOC4L/LAS1L/DDX21/NOLC1	28
GO:0034470	ncRNA processing	32/466	384/18670	2.77795e-09	2.78351e-06	2.53451e-06	RCL1/LOC102724159/NOP56/WDR4/WDR3/FBL/XRN2/SEPHS1/PDCD11/RRP1B/EXOSC2/PES1/DCAF13/PELP1/NOB1/KARS1/UTP18/CDK5RAP1/PUS7/TEX10/NSUN2/HEATR1/TRMT1/LYAR/TSR1/UTP6/NOC4L/LIN28A/PUS1/LAS1L/DDX21/NOLC1	32
GO:0006403	RNA localization	24/466	230/18670	3.6823e-09	2.95173e-06	2.68769e-06	ALYREF/IGF2BP1/KHDRBS1/CCT8/RNPS1/NUP35/FBL/HNRNPA3/CCT5/NUP205/NUP160/EXOSC2/KIF5C/CPSF3/NDC1/NUP107/XPO5/RAN/SRSF2/SRSF7/TCP1/CCT3/NUP37/RUVBL1	24
GO:0006364	rRNA processing	23/466	214/18670	4.42555e-09	2.95627e-06	2.69182e-06	RCL1/LOC102724159/NOP56/WDR3/FBL/XRN2/PDCD11/RRP1B/EXOSC2/PES1/DCAF13/PELP1/NOB1/UTP18/TEX10/HEATR1/LYAR/TSR1/UTP6/NOC4L/LAS1L/DDX21/NOLC1	23
GO:0016072	rRNA metabolic process	23/466	225/18670	1.15757e-08	6.62789e-06	6.03501e-06	RCL1/LOC102724159/NOP56/WDR3/FBL/XRN2/PDCD11/RRP1B/EXOSC2/PES1/DCAF13/PELP1/NOB1/UTP18/TEX10/HEATR1/LYAR/TSR1/UTP6/NOC4L/LAS1L/DDX21/NOLC1	23
GO:0008380	RNA splicing	33/466	469/18670	9.5951e-08	3.6683e-05	3.34016e-05	ALYREF/PPIH/KHDRBS1/USP39/RNPS1/NUDT21/RBFOX3/DHX15/HNRNPA3/SNRNP200/KDM1A/RRP1B/SF3B1/DAZAP1/RBMX/HNRNPF/HNRNPL/NOVA2/CPSF3/ESRP1/PTBP1/SRSF2/SRSF7/SNRPA/SNRPA1/SNRPD3/SNRPF/C1QBP/TTF2/PHF5A/PRPF38A/ZPR1/SNRNP40	33
GO:0009113	purine nucleobase biosynthetic process	6/466	11/18670	9.72924e-08	3.6683e-05	3.34016e-05	PAICS/GART/MTHFD1/PPAT/PRPS1/GMPS	6
GO:0000377	RNA splicing, via transesterification reactions with bulged adenosine as nucleophile	29/466	379/18670	1.00677e-07	3.6683e-05	3.34016e-05	ALYREF/PPIH/KHDRBS1/USP39/RNPS1/NUDT21/RBFOX3/DHX15/HNRNPA3/SNRNP200/KDM1A/SF3B1/DAZAP1/RBMX/HNRNPF/HNRNPL/NOVA2/CPSF3/PTBP1/SRSF2/SRSF7/SNRPA/SNRPA1/SNRPD3/SNRPF/C1QBP/PHF5A/PRPF38A/SNRNP40	29
GO:0000398	mRNA splicing, via spliceosome	29/466	379/18670	1.00677e-07	3.6683e-05	3.34016e-05	ALYREF/PPIH/KHDRBS1/USP39/RNPS1/NUDT21/RBFOX3/DHX15/HNRNPA3/SNRNP200/KDM1A/SF3B1/DAZAP1/RBMX/HNRNPF/HNRNPL/NOVA2/CPSF3/PTBP1/SRSF2/SRSF7/SNRPA/SNRPA1/SNRPD3/SNRPF/C1QBP/PHF5A/PRPF38A/SNRNP40	29
GO:0000375	RNA splicing, via transesterification reactions	29/466	382/18670	1.19133e-07	3.97906e-05	3.62312e-05	ALYREF/PPIH/KHDRBS1/USP39/RNPS1/NUDT21/RBFOX3/DHX15/HNRNPA3/SNRNP200/KDM1A/SF3B1/DAZAP1/RBMX/HNRNPF/HNRNPL/NOVA2/CPSF3/PTBP1/SRSF2/SRSF7/SNRPA/SNRPA1/SNRPD3/SNRPF/C1QBP/PHF5A/PRPF38A/SNRNP40	29
GO:0046112	nucleobase biosynthetic process	7/466	19/18670	2.24213e-07	6.91267e-05	6.29431e-05	PAICS/GART/MTHFD1/PPAT/PRPS1/UMPS/GMPS	7
GO:0070198	protein localization to chromosome, telomeric region	8/466	29/18670	3.84014e-07	0.000107445	9.78338e-05	CCT8/CCT5/GNL3/PINX1/TCP1/TERT/CCT3/XRCC5	8
GO:0019827	stem cell population maintenance	17/466	157/18670	4.18672e-07	0.000107445	9.78338e-05	IGF2BP1/EPHA1/FANCD2/FGF4/MTF2/GNL3/DLL1/NODAL/DPPA4/SALL4/VANGL2/SOX2/ZIC3/LIN28A/EOMES/KDM2B/ZSCAN10	17
GO:0006278	RNA-dependent DNA biosynthetic process	12/466	77/18670	4.28922e-07	0.000107445	9.78338e-05	CCT8/PTGES3/CCT5/HSP90AB1/PPIA/PINX1/PRKCQ/TCP1/TERT/CCT3/XRCC5/PIF1	12
GO:0006144	purine nucleobase metabolic process	7/466	21/18670	4.9547e-07	0.000111738	0.000101743	PAICS/KDM1A/GART/MTHFD1/PPAT/PRPS1/GMPS	7
GO:0098727	maintenance of cell number	17/466	159/18670	5.01819e-07	0.000111738	0.000101743	IGF2BP1/EPHA1/FANCD2/FGF4/MTF2/GNL3/DLL1/NODAL/DPPA4/SALL4/VANGL2/SOX2/ZIC3/LIN28A/EOMES/KDM2B/ZSCAN10	17
GO:0009156	ribonucleoside monophosphate biosynthetic process	8/466	33/18670	1.13786e-06	0.000239447	0.000218028	PAICS/GART/ATIC/PPAT/PRPS1/UCK2/UMPS/GMPS	8
GO:0007004	telomere maintenance via telomerase	11/466	70/18670	1.19485e-06	0.000239447	0.000218028	CCT8/PTGES3/CCT5/HSP90AB1/PINX1/PRKCQ/TCP1/TERT/CCT3/XRCC5/PIF1	11
GO:0048863	stem cell differentiation	21/466	257/18670	2.10902e-06	0.000402521	0.000366515	NUDT21/GSC/MTF2/JARID2/EPCAM/PUS7/PSMA3/PSMA4/PSMB1/PSMD1/PSMD11/RET/TCF3/TCOF1/WNT8A/XRCC5/LIN28A/EOMES/WNT3A/NOLC1/FGF19	21
GO:0009112	nucleobase metabolic process	8/466	36/18670	2.32214e-06	0.000423052	0.000385209	PAICS/KDM1A/GART/MTHFD1/PPAT/PRPS1/UMPS/GMPS	8
GO:0006520	cellular amino acid metabolic process	25/466	348/18670	2.43695e-06	0.000424665	0.000386678	EARS2/SEPHS1/GART/GLDC/KARS1/MTAP/MTHFD1/NOS1/YARS2/PIPOX/PPA1/PPAT/PSMA3/PSMA4/PSMB1/PSMD1/PSMD11/ENOPH1/BLMH/SLC6A6/HPDL/ATCAY/CBS/GMPS/EEF1E1	25
GO:1990823	response to leukemia inhibitory factor	12/466	96/18670	4.751e-06	0.00076168	0.000693546	NUP35/CTBP2/DTX1/FGF4/MTF2/GLDC/SNX10/JARID2/SRSF7/GNPNAT1/SRM/XRCC5	12
GO:1990830	cellular response to leukemia inhibitory factor	12/466	96/18670	4.751e-06	0.00076168	0.000693546	NUP35/CTBP2/DTX1/FGF4/MTF2/GLDC/SNX10/JARID2/SRSF7/GNPNAT1/SRM/XRCC5	12
GO:0010833	telomere maintenance via telomere lengthening	11/466	82/18670	5.90833e-06	0.000910792	0.00082932	CCT8/PTGES3/CCT5/HSP90AB1/PINX1/PRKCQ/TCP1/TERT/CCT3/XRCC5/PIF1	11
GO:1904816	positive regulation of protein localization to chromosome, telomeric region	5/466	12/18670	6.4968e-06	0.000915	0.000833151	CCT8/CCT5/GNL3/TCP1/CCT3	5
GO:0046931	pore complex assembly	6/466	20/18670	6.74025e-06	0.000915	0.000833151	CCT8/TMEM170A/NUP205/NDC1/NUP107/CCT3	6
GO:0006405	RNA export from nucleus	14/466	135/18670	7.27699e-06	0.000915	0.000833151	ALYREF/KHDRBS1/RNPS1/NUP35/NUP205/NUP160/CPSF3/NDC1/NUP107/XPO5/RAN/SRSF2/SRSF7/NUP37	14
GO:0043484	regulation of RNA splicing	14/466	135/18670	7.27699e-06	0.000915	0.000833151	KHDRBS1/RNPS1/RBFOX3/RRP1B/DAZAP1/RBMX/HNRNPF/HNRNPL/ESRP1/PTBP1/SRSF2/SRSF7/C1QBP/ZPR1	14
GO:0050657	nucleic acid transport	17/466	193/18670	7.30539e-06	0.000915	0.000833151	ALYREF/IGF2BP1/KHDRBS1/RNPS1/NUP35/HNRNPA3/NUP205/NUP160/KIF5C/CPSF3/NDC1/NUP107/XPO5/RAN/SRSF2/SRSF7/NUP37	17
GO:0050658	RNA transport	17/466	193/18670	7.30539e-06	0.000915	0.000833151	ALYREF/IGF2BP1/KHDRBS1/RNPS1/NUP35/HNRNPA3/NUP205/NUP160/KIF5C/CPSF3/NDC1/NUP107/XPO5/RAN/SRSF2/SRSF7/NUP37	17
GO:0051236	establishment of RNA localization	17/466	196/18670	8.96895e-06	0.00108932	0.000991878	ALYREF/IGF2BP1/KHDRBS1/RNPS1/NUP35/HNRNPA3/NUP205/NUP160/KIF5C/CPSF3/NDC1/NUP107/XPO5/RAN/SRSF2/SRSF7/NUP37	17
GO:0009124	nucleoside monophosphate biosynthetic process	8/466	44/18670	1.14165e-05	0.0013458	0.00122541	PAICS/GART/ATIC/PPAT/PRPS1/UCK2/UMPS/GMPS	8
GO:0000723	telomere maintenance	15/466	162/18670	1.38142e-05	0.00158193	0.00144042	CCT8/PTGES3/DNA2/CCT5/XRCC6/GNL3/HSP90AB1/PINX1/PRKCQ/BLM/TCP1/TERT/CCT3/XRCC5/PIF1	15
GO:0006999	nuclear pore organization	5/466	14/18670	1.57562e-05	0.00170678	0.0015541	TMEM170A/NUP35/NUP205/NDC1/NUP107	5
GO:1904814	regulation of protein localization to chromosome, telomeric region	5/466	14/18670	1.57562e-05	0.00170678	0.0015541	CCT8/CCT5/GNL3/TCP1/CCT3	5
GO:0006409	tRNA export from nucleus	7/466	34/18670	1.73071e-05	0.00177864	0.00161953	NUP35/NUP205/NUP160/NDC1/NUP107/RAN/NUP37	7
GO:0071431	tRNA-containing ribonucleoprotein complex export from nucleus	7/466	34/18670	1.73071e-05	0.00177864	0.00161953	NUP35/NUP205/NUP160/NDC1/NUP107/RAN/NUP37	7
GO:1904874	positive regulation of telomerase RNA localization to Cajal body	5/466	15/18670	2.31503e-05	0.00229501	0.00208972	CCT8/CCT5/TCP1/CCT3/RUVBL1	5
GO:1903311	regulation of mRNA metabolic process	22/466	324/18670	2.34769e-05	0.00229501	0.00208972	IGF2BP1/KHDRBS1/RNPS1/NUDT21/TRIM71/RBFOX3/EXOSC2/DAZAP1/RBMX/MEIOC/HNRNPL/PSMA3/PSMA4/PSMB1/PSMD1/PSMD11/PTBP1/CACNG7/SRSF2/SRSF7/SNRPA/C1QBP	22
GO:0051031	tRNA transport	7/466	36/18670	2.57224e-05	0.00245465	0.00223507	NUP35/NUP205/NUP160/NDC1/NUP107/RAN/NUP37	7
GO:0051028	mRNA transport	14/466	152/18670	2.82372e-05	0.00263197	0.00239653	ALYREF/IGF2BP1/RNPS1/NUP35/HNRNPA3/NUP205/NUP160/KIF5C/CPSF3/NDC1/NUP107/SRSF2/SRSF7/NUP37	14
GO:0009161	ribonucleoside monophosphate metabolic process	8/466	50/18670	3.03356e-05	0.0027633	0.00251611	PAICS/GART/ATIC/PPAT/PRPS1/UCK2/UMPS/GMPS	8
GO:0032200	telomere organization	15/466	175/18670	3.44495e-05	0.0030683	0.00279384	CCT8/PTGES3/DNA2/CCT5/XRCC6/GNL3/HSP90AB1/PINX1/PRKCQ/BLM/TCP1/TERT/CCT3/XRCC5/PIF1	15
GO:0097064	ncRNA export from nucleus	7/466	38/18670	3.72477e-05	0.0032454	0.00295509	NUP35/NUP205/NUP160/NDC1/NUP107/RAN/NUP37	7
GO:0034502	protein localization to chromosome	10/466	83/18670	4.06502e-05	0.00344129	0.00313345	CCT8/CCT5/GNL3/PINX1/RCC2/TCP1/TERT/CCT3/XRCC5/BUB3	10
GO:2000573	positive regulation of DNA biosynthetic process	9/466	67/18670	4.1213e-05	0.00344129	0.00313345	CCT8/PTGES3/CCT5/HSP90AB1/ARRB2/PRKCQ/TCP1/CCT3/XRCC5	9
GO:0072521	purine-containing compound metabolic process	27/466	464/18670	4.49716e-05	0.00367849	0.00334944	SLC25A13/PAICS/NUP35/KDM1A/NUP205/NUP160/GART/HMGCR/MTAP/MTHFD1/ATIC/NOS1/PNP/PIPOX/PDE9A/ENPP1/PPAT/PPT1/NDC1/PRPS1/NUP107/RAN/ELOVL5/NUP37/ELOVL6/TPST2/GMPS	27
GO:0033044	regulation of chromosome organization	22/466	342/18670	5.30637e-05	0.00423423	0.00385547	CCT8/DDX11/DNMT3B/CENPV/MTF2/CCT5/KDM1A/NOC2L/GNL3/HMGA1/JARID2/NOS1/PINX1/PRKCQ/ANAPC1/TCP1/CCT3/UBE2N/XRCC5/PIF1/USP44/BUB3	22
GO:0032210	regulation of telomere maintenance via telomerase	8/466	54/18670	5.38787e-05	0.00423423	0.00385547	CCT8/CCT5/PINX1/PRKCQ/TCP1/CCT3/XRCC5/PIF1	8
GO:0070200	establishment of protein localization to telomere	5/466	18/18670	6.20806e-05	0.00459344	0.00418254	CCT8/CCT5/TCP1/TERT/CCT3	5
GO:1904872	regulation of telomerase RNA localization to Cajal body	5/466	18/18670	6.20806e-05	0.00459344	0.00418254	CCT8/CCT5/TCP1/CCT3/RUVBL1	5
GO:0033138	positive regulation of peptidyl-serine phosphorylation	11/466	105/18670	6.28644e-05	0.00459344	0.00418254	HSP90AB1/ARRB2/NOS1/OPRD1/PAK1/RET/TXN/CALCR/WNT3A/CNOT9/BAG4	11
GO:0051169	nuclear transport	22/466	346/18670	6.30337e-05	0.00459344	0.00418254	ALYREF/KHDRBS1/RNPS1/NUP35/NUP205/NUP160/TNPO3/HMGA1/IPO5/CPSF3/NDC1/NUP107/XPO5/RAN/SRSF2/SRSF7/SNRPD3/SNRPF/TXN/NUP37/ZPR1/NOLC1	22
GO:0019693	ribose phosphate metabolic process	25/466	424/18670	6.94745e-05	0.00472549	0.00430278	SLC25A13/PAICS/NUDT5/NUP35/NUP205/NUP160/GART/HMGCR/ATIC/PIPOX/PDE9A/ENPP1/PPAT/PPT1/NDC1/PRPS1/NUP107/RAN/ELOVL5/UCK2/UMPS/NUP37/ELOVL6/TPST2/GMPS	25
GO:0006188	IMP biosynthetic process	4/466	10/18670	7.14022e-05	0.00472549	0.00430278	PAICS/GART/ATIC/PPAT	4
GO:1903405	protein localization to nuclear body	4/466	10/18670	7.14022e-05	0.00472549	0.00430278	CCT8/CCT5/TCP1/CCT3	4
GO:1904851	positive regulation of establishment of protein localization to telomere	4/466	10/18670	7.14022e-05	0.00472549	0.00430278	CCT8/CCT5/TCP1/CCT3	4
GO:1904867	protein localization to Cajal body	4/466	10/18670	7.14022e-05	0.00472549	0.00430278	CCT8/CCT5/TCP1/CCT3	4
GO:0051052	regulation of DNA metabolic process	22/466	351/18670	7.78292e-05	0.00472549	0.00430278	ALYREF/CCT8/PTGES3/DDX11/CCT5/KDM1A/GNL3/HSP90AB1/ARRB2/MIS18A/PINX1/PRKCQ/TEX15/BLM/TCP1/CCT3/UBE2N/XRCC5/AUNIP/PIF1/ZNF93/TICRR	22
GO:2000278	regulation of DNA biosynthetic process	11/466	108/18670	8.14119e-05	0.00472549	0.00430278	CCT8/PTGES3/CCT5/HSP90AB1/ARRB2/PINX1/PRKCQ/TCP1/CCT3/XRCC5/PIF1	11
GO:0071426	ribonucleoprotein complex export from nucleus	12/466	127/18670	8.14984e-05	0.00472549	0.00430278	ALYREF/RNPS1/NUP35/NUP205/NUP160/CPSF3/NDC1/NUP107/RAN/SRSF2/SRSF7/NUP37	12
GO:0009127	purine nucleoside monophosphate biosynthetic process	5/466	19/18670	8.2531e-05	0.00472549	0.00430278	PAICS/GART/ATIC/PPAT/GMPS	5
GO:0009168	purine ribonucleoside monophosphate biosynthetic process	5/466	19/18670	8.2531e-05	0.00472549	0.00430278	PAICS/GART/ATIC/PPAT/GMPS	5
GO:0048025	negative regulation of mRNA splicing, via spliceosome	5/466	19/18670	8.2531e-05	0.00472549	0.00430278	RNPS1/RBMX/PTBP1/SRSF7/C1QBP	5
GO:0090670	RNA localization to Cajal body	5/466	19/18670	8.2531e-05	0.00472549	0.00430278	CCT8/CCT5/TCP1/CCT3/RUVBL1	5
GO:0090671	telomerase RNA localization to Cajal body	5/466	19/18670	8.2531e-05	0.00472549	0.00430278	CCT8/CCT5/TCP1/CCT3/RUVBL1	5
GO:0090672	telomerase RNA localization	5/466	19/18670	8.2531e-05	0.00472549	0.00430278	CCT8/CCT5/TCP1/CCT3/RUVBL1	5
GO:0090685	RNA localization to nucleus	5/466	19/18670	8.2531e-05	0.00472549	0.00430278	CCT8/CCT5/TCP1/CCT3/RUVBL1	5
GO:0071166	ribonucleoprotein complex localization	12/466	128/18670	8.79359e-05	0.00496405	0.00452	ALYREF/RNPS1/NUP35/NUP205/NUP160/CPSF3/NDC1/NUP107/RAN/SRSF2/SRSF7/NUP37	12
GO:1900182	positive regulation of protein localization to nucleus	9/466	74/18670	9.13234e-05	0.00508367	0.00462892	CCT8/CCT5/IPO5/PINX1/RAN/TCP1/TERT/CCT3/ZPR1	9
GO:0006163	purine nucleotide metabolic process	25/466	432/18670	9.34943e-05	0.00513322	0.00467404	SLC25A13/PAICS/NUP35/NUP205/NUP160/GART/HMGCR/MTHFD1/ATIC/NOS1/PNP/PIPOX/PDE9A/ENPP1/PPAT/PPT1/NDC1/PRPS1/NUP107/RAN/ELOVL5/NUP37/ELOVL6/TPST2/GMPS	25
GO:0006406	mRNA export from nucleus	11/466	111/18670	0.000104453	0.00557428	0.00507565	ALYREF/RNPS1/NUP35/NUP205/NUP160/CPSF3/NDC1/NUP107/SRSF2/SRSF7/NUP37	11
GO:0071427	mRNA-containing ribonucleoprotein complex export from nucleus	11/466	111/18670	0.000104453	0.00557428	0.00507565	ALYREF/RNPS1/NUP35/NUP205/NUP160/CPSF3/NDC1/NUP107/SRSF2/SRSF7/NUP37	11
GO:0010972	negative regulation of G2/M transition of mitotic cell cycle	10/466	93/18670	0.000108176	0.00557428	0.00507565	ORC1/PINX1/PSMA3/PSMA4/PSMB1/PSMD1/PSMD11/BLM/NAE1/TICRR	10
GO:0006261	DNA-dependent DNA replication	13/466	151/18670	0.000108557	0.00557428	0.00507565	ALYREF/CHEK2/DDX11/DNA2/ORC6/HMGA1/LIG3/ORC1/RFWD3/TWNK/BLM/ZPR1/TICRR	13
GO:0019042	viral latency	4/466	11/18670	0.000109992	0.00557428	0.00507565	XRCC6/HMGA1/PPIA/XRCC5	4
GO:0070203	regulation of establishment of protein localization to telomere	4/466	11/18670	0.000109992	0.00557428	0.00507565	CCT8/CCT5/TCP1/CCT3	4
GO:0051168	nuclear export	15/466	194/18670	0.00011182	0.00557428	0.00507565	ALYREF/KHDRBS1/RNPS1/NUP35/NUP205/NUP160/CPSF3/NDC1/NUP107/XPO5/RAN/SRSF2/SRSF7/TXN/NUP37	15
GO:0000380	alternative mRNA splicing, via spliceosome	9/466	76/18670	0.000112654	0.00557428	0.00507565	KHDRBS1/RNPS1/RBFOX3/KDM1A/RBMX/HNRNPL/PTBP1/SRSF2/SRSF7	9
GO:2001252	positive regulation of chromosome organization	14/466	174/18670	0.000123469	0.00597526	0.00544076	CCT8/DDX11/DNMT3B/MTF2/CCT5/KDM1A/GNL3/JARID2/NOS1/PRKCQ/TCP1/CCT3/UBE2N/XRCC5	14
GO:0015931	nucleobase-containing compound transport	17/466	241/18670	0.000123739	0.00597526	0.00544076	ALYREF/IGF2BP1/KHDRBS1/RNPS1/NUP35/HNRNPA3/NUP205/NUP160/KIF5C/CPSF3/NDC1/NUP107/XPO5/RAN/SRSF2/SRSF7/NUP37	17
GO:0071897	DNA biosynthetic process	15/466	196/18670	0.000125368	0.00598185	0.00544676	CCT8/PTGES3/CCT5/HSP90AB1/LIG3/ARRB2/PPIA/PINX1/PRKCQ/TCP1/TERT/CCT3/XRCC5/PIF1/USP10	15
GO:0030490	maturation of SSU-rRNA	7/466	46/18670	0.000133003	0.00627147	0.00571047	RCL1/LOC102724159/DCAF13/NOB1/HEATR1/TSR1/UTP6	7
GO:1904356	regulation of telomere maintenance via telomere lengthening	8/466	62/18670	0.000147097	0.00685542	0.00624218	CCT8/CCT5/PINX1/PRKCQ/TCP1/CCT3/XRCC5/PIF1	8
GO:1900034	regulation of cellular response to heat	9/466	79/18670	0.000152364	0.00696656	0.00634339	PTGES3/NUP35/NUP205/NUP160/HSP90AB1/NDC1/NUP107/NUP37/BAG4	9
GO:0035722	interleukin-12-mediated signaling pathway	7/466	47/18670	0.000152958	0.00696656	0.00634339	CNN2/HNRNPF/LMNB1/MTAP/PPIA/SNRPA1/TCP1	7
GO:0006913	nucleocytoplasmic transport	21/466	343/18670	0.000156027	0.00702648	0.00639794	ALYREF/KHDRBS1/RNPS1/NUP35/NUP205/NUP160/TNPO3/IPO5/CPSF3/NDC1/NUP107/XPO5/RAN/SRSF2/SRSF7/SNRPD3/SNRPF/TXN/NUP37/ZPR1/NOLC1	21
GO:0014029	neural crest formation	4/466	12/18670	0.00016174	0.00704625	0.00641594	GSC/TCOF1/WNT8A/NOLC1	4
GO:0070202	regulation of establishment of protein localization to chromosome	4/466	12/18670	0.00016174	0.00704625	0.00641594	CCT8/CCT5/TCP1/CCT3	4
GO:1990173	protein localization to nucleoplasm	4/466	12/18670	0.00016174	0.00704625	0.00641594	CCT8/CCT5/TCP1/CCT3	4
GO:0006611	protein export from nucleus	14/466	179/18670	0.000166529	0.00710522	0.00646964	ALYREF/RNPS1/NUP35/NUP205/NUP160/CPSF3/NDC1/NUP107/XPO5/RAN/SRSF2/SRSF7/TXN/NUP37	14
GO:0048024	regulation of mRNA splicing, via spliceosome	10/466	98/18670	0.000167874	0.00710522	0.00646964	KHDRBS1/RNPS1/RBFOX3/DAZAP1/RBMX/HNRNPL/PTBP1/SRSF2/SRSF7/C1QBP	10
GO:0050684	regulation of mRNA processing	12/466	137/18670	0.000168412	0.00710522	0.00646964	KHDRBS1/RNPS1/NUDT21/RBFOX3/DAZAP1/RBMX/HNRNPL/PTBP1/SRSF2/SRSF7/SNRPA/C1QBP	12
GO:0032212	positive regulation of telomere maintenance via telomerase	6/466	34/18670	0.0001739	0.00724211	0.00659428	CCT8/CCT5/PRKCQ/TCP1/CCT3/XRCC5	6
GO:0051972	regulation of telomerase activity	7/466	48/18670	0.000175271	0.00724211	0.00659428	PTGES3/HSP90AB1/PINX1/PRKCQ/TCP1/XRCC5/PIF1	7
GO:0032204	regulation of telomere maintenance	9/466	81/18670	0.000184841	0.00755961	0.00688339	CCT8/CCT5/GNL3/PINX1/PRKCQ/TCP1/CCT3/XRCC5/PIF1	9
GO:0032392	DNA geometric change	11/466	119/18670	0.00019472	0.00788321	0.00717804	DDX11/DNA2/XRCC6/HMGB3/HMGA1/TWNK/BLM/XRCC5/PIF1/RAD54L/RUVBL1	11
GO:0071349	cellular response to interleukin-12	7/466	49/18670	0.000200142	0.00802168	0.00730412	CNN2/HNRNPF/LMNB1/MTAP/PPIA/SNRPA1/TCP1	7
GO:0000462	maturation of SSU-rRNA from tricistronic rRNA transcript (SSU-rRNA, 5.8S rRNA, LSU-rRNA)	6/466	35/18670	0.000205499	0.0080839	0.00736078	RCL1/LOC102724159/DCAF13/HEATR1/TSR1/UTP6	6
GO:0000381	regulation of alternative mRNA splicing, via spliceosome	8/466	65/18670	0.000205728	0.0080839	0.00736078	KHDRBS1/RNPS1/RBFOX3/RBMX/HNRNPL/PTBP1/SRSF2/SRSF7	8
GO:0062012	regulation of small molecule metabolic process	24/466	429/18670	0.000213627	0.00831278	0.00756918	ADCYAP1R1/NUP35/NUP205/PASK/NUP160/HMGCR/NOS1/ENPP1/NDC1/PSMA3/PSMA4/PSMB1/PSMD1/NUP107/PSMD11/NLN/MID1IP1/RAN/ELOVL5/SNAI1/NUP37/ELOVL6/ATCAY/FGF19	24
GO:0070671	response to interleukin-12	7/466	50/18670	0.000227785	0.00871834	0.00793846	CNN2/HNRNPF/LMNB1/MTAP/PPIA/SNRPA1/TCP1	7
GO:0046040	IMP metabolic process	4/466	13/18670	0.000229029	0.00871834	0.00793846	PAICS/GART/ATIC/PPAT	4
GO:0009165	nucleotide biosynthetic process	18/466	278/18670	0.000230575	0.00871834	0.00793846	SLC25A13/PAICS/NMNAT2/GART/KARS1/MTHFD1/ATIC/NOS1/PNP/PPAT/PPT1/PRPS1/ELOVL5/UCK2/UMPS/ELOVL6/GMPS/TBPL1	18
GO:0006399	tRNA metabolic process	14/466	185/18670	0.000234811	0.00879554	0.00800875	WDR4/EARS2/SEPHS1/EXOSC2/KARS1/YARS2/CDK5RAP1/PUS7/PPA1/NSUN2/TRMT1/PUS1/DTD1/EEF1E1	14
GO:0032206	positive regulation of telomere maintenance	7/466	51/18670	0.000258423	0.00959035	0.00873247	CCT8/CCT5/GNL3/PRKCQ/TCP1/CCT3/XRCC5	7
GO:0033119	negative regulation of RNA splicing	5/466	24/18670	0.000272146	0.00999997	0.00910545	RNPS1/RBMX/PTBP1/SRSF7/C1QBP	5
GO:1901293	nucleoside phosphate biosynthetic process	18/466	282/18670	0.00027445	0.00999997	0.00910545	SLC25A13/PAICS/NMNAT2/GART/KARS1/MTHFD1/ATIC/NOS1/PNP/PPAT/PPT1/PRPS1/ELOVL5/UCK2/UMPS/ELOVL6/GMPS/TBPL1	18
GO:1904358	positive regulation of telomere maintenance via telomere lengthening	6/466	37/18670	0.000282177	0.0101889	0.00927747	CCT8/CCT5/PRKCQ/TCP1/CCT3/XRCC5	6
GO:0034404	nucleobase-containing small molecule biosynthetic process	10/466	105/18670	0.000296205	0.0105061	0.0095663	NUDT5/MTAP/PNP/DERA/PDE9A/ENPP1/UCK2/UMPS/UNG/GMPS	10
GO:1902750	negative regulation of cell cycle G2/M phase transition	10/466	105/18670	0.000296205	0.0105061	0.0095663	ORC1/PINX1/PSMA3/PSMA4/PSMB1/PSMD1/PSMD11/BLM/NAE1/TICRR	10
GO:0009259	ribonucleotide metabolic process	23/466	414/18670	0.000317662	0.0111497	0.0101523	SLC25A13/PAICS/NUP35/NUP205/NUP160/GART/HMGCR/ATIC/PIPOX/PDE9A/ENPP1/PPAT/PPT1/NDC1/NUP107/RAN/ELOVL5/UCK2/UMPS/NUP37/ELOVL6/TPST2/GMPS	23
GO:0009116	nucleoside metabolic process	10/466	106/18670	0.000319914	0.0111497	0.0101523	MTAP/ATIC/PNP/DERA/PPAT/PRPS1/RAN/UCK2/UMPS/GMPS	10
GO:0061053	somite development	9/466	89/18670	0.000377894	0.0130569	0.0118889	DLL3/MESP2/DLL1/MTHFD1/SIX4/TBX6/PALB2/WNT3A/GDF3	9
GO:0006310	DNA recombination	18/466	292/18670	0.000417279	0.0141153	0.0128526	ALYREF/KDM1A/XRCC6/HMGB3/LIG3/RFWD3/VRTN/TEX15/BLM/TCF3/UBE2N/UNG/XRCC5/AUNIP/PALB2/PIF1/RAD54L/RUVBL1	18
GO:0009123	nucleoside monophosphate metabolic process	8/466	72/18670	0.000419091	0.0141153	0.0128526	PAICS/GART/ATIC/PPAT/PRPS1/UCK2/UMPS/GMPS	8
GO:0035019	somatic stem cell population maintenance	8/466	72/18670	0.000419091	0.0141153	0.0128526	EPHA1/DPPA4/SALL4/VANGL2/SOX2/ZIC3/LIN28A/ZSCAN10	8
GO:0070199	establishment of protein localization to chromosome	5/466	27/18670	0.000485992	0.0162321	0.0147801	CCT8/CCT5/TCP1/TERT/CCT3	5
GO:0051897	positive regulation of protein kinase B signaling	13/466	176/18670	0.00049018	0.0162367	0.0147843	FGF4/PIK3R5/HSP90AB1/LCK/ARRB2/RET/C1QBP/TXN/LIN28A/CALCR/FGF17/BAG4/FGF19	13
GO:0018209	peptidyl-serine modification	19/466	322/18670	0.000500491	0.0164424	0.0149715	MAP4K1/CHEK2/MGAT5B/HSP90AB1/SBK1/ARRB2/NOS1/OPRD1/PAK1/PRKCQ/PRKX/RET/TXN/CALCR/CDK5R1/WNT3A/BRSK2/CNOT9/BAG4	19
GO:0075733	intracellular transport of virus	7/466	57/18670	0.00051899	0.0168586	0.0153505	NUP35/NUP205/NUP160/NDC1/NUP107/RAN/NUP37	7
GO:0006302	double-strand break repair	16/466	248/18670	0.000525779	0.0168586	0.0153505	CHEK2/DDX11/DNA2/KDM1A/XRCC6/MEIOC/LIG3/RFWD3/TDP1/TEX15/BLM/UBE2N/XRCC5/AUNIP/PALB2/RAD54L	16
GO:1901991	negative regulation of mitotic cell cycle phase transition	16/466	248/18670	0.000525779	0.0168586	0.0153505	CHEK2/PRMT1/ORC1/PINX1/RFWD3/PSMA3/PSMA4/PSMB1/PSMD1/PSMD11/BLM/USP44/NAE1/TICRR/CNOT9/BUB3	16
GO:0006260	DNA replication	17/466	273/18670	0.000533551	0.016972	0.0154538	ALYREF/SUPT16H/CHEK2/DDX11/DNA2/ORC6/HMGA1/LIG3/ORC1/RFWD3/TWNK/BLM/PIF1/ING5/ZPR1/TICRR/DTD1	17
GO:0000076	DNA replication checkpoint	4/466	16/18670	0.000549304	0.0172874	0.015741	DNA2/ORC1/NAE1/TICRR	4
GO:0018105	peptidyl-serine phosphorylation	18/466	299/18670	0.000552092	0.0172874	0.015741	MAP4K1/CHEK2/HSP90AB1/SBK1/ARRB2/NOS1/OPRD1/PAK1/PRKCQ/PRKX/RET/TXN/CALCR/CDK5R1/WNT3A/BRSK2/CNOT9/BAG4	18
GO:0050686	negative regulation of mRNA processing	5/466	28/18670	0.000579621	0.0180087	0.0163978	RNPS1/RBMX/PTBP1/SRSF7/C1QBP	5
GO:1900180	regulation of protein localization to nucleus	10/466	116/18670	0.000657058	0.0202576	0.0184455	CCT8/CCT5/IPO5/PINX1/RAN/TCP1/TERT/CCT3/ZPR1/NOLC1	10
GO:0072522	purine-containing compound biosynthetic process	14/466	205/18670	0.000662438	0.0202676	0.0184546	SLC25A13/PAICS/GART/MTAP/MTHFD1/ATIC/NOS1/PNP/PPAT/PPT1/PRPS1/ELOVL5/ELOVL6/GMPS	14
GO:0060147	regulation of posttranscriptional gene silencing	10/466	117/18670	0.000702807	0.0210641	0.0191798	NUP35/TRIM71/NUP205/NUP160/NDC1/NUP107/XPO5/TERT/NUP37/LIN28A	10
GO:0060966	regulation of gene silencing by RNA	10/466	117/18670	0.000702807	0.0210641	0.0191798	NUP35/TRIM71/NUP205/NUP160/NDC1/NUP107/XPO5/TERT/NUP37/LIN28A	10
GO:0000097	sulfur amino acid biosynthetic process	4/466	17/18670	0.000704238	0.0210641	0.0191798	MTAP/MTHFD1/ENOPH1/CBS	4
GO:0046794	transport of virus	7/466	60/18670	0.000711038	0.0211099	0.0192216	NUP35/NUP205/NUP160/NDC1/NUP107/RAN/NUP37	7
GO:0033135	regulation of peptidyl-serine phosphorylation	11/466	139/18670	0.000739869	0.0216452	0.019709	HSP90AB1/ARRB2/NOS1/OPRD1/PAK1/RET/TXN/CALCR/WNT3A/CNOT9/BAG4	11
GO:0060968	regulation of gene silencing	11/466	139/18670	0.000739869	0.0216452	0.019709	NUP35/TRIM71/NUP205/NUP160/HMGA1/NDC1/NUP107/XPO5/TERT/NUP37/LIN28A	11
GO:0044766	multi-organism transport	7/466	61/18670	0.000786236	0.0226708	0.0206428	NUP35/NUP205/NUP160/NDC1/NUP107/RAN/NUP37	7
GO:1902579	multi-organism localization	7/466	61/18670	0.000786236	0.0226708	0.0206428	NUP35/NUP205/NUP160/NDC1/NUP107/RAN/NUP37	7
GO:0003333	amino acid transmembrane transport	8/466	82/18670	0.00100509	0.0285703	0.0260146	SLC25A13/ARL6IP1/SLC6A15/LRRC8D/LRRC8A/SLC1A6/SLC6A6/SLC7A3	8
GO:0016925	protein sumoylation	8/466	82/18670	0.00100509	0.0285703	0.0260146	SAE1/NUP35/NUP205/NUP160/GNL3/NDC1/NUP107/NUP37	8
GO:0060218	hematopoietic stem cell differentiation	8/466	83/18670	0.00108853	0.030462	0.0277371	PUS7/PSMA3/PSMA4/PSMB1/PSMD1/PSMD11/TCF3/XRCC5	8
GO:0031297	replication fork processing	5/466	32/18670	0.00109417	0.030462	0.0277371	ALYREF/DDX11/DNA2/RFWD3/BLM	5
GO:0036342	post-anal tail morphogenesis	4/466	19/18670	0.00110243	0.030462	0.0277371	SP5/VANGL2/PALB2/WNT3A	4
GO:0046653	tetrahydrofolate metabolic process	4/466	19/18670	0.00110243	0.030462	0.0277371	GART/MTHFD1/ATIC/PIPOX	4
GO:2001251	negative regulation of chromosome organization	11/466	146/18670	0.00110964	0.030462	0.0277371	DNMT3B/MTF2/KDM1A/NOC2L/HMGA1/JARID2/PINX1/XRCC5/PIF1/USP44/BUB3	11
GO:0009150	purine ribonucleotide metabolic process	21/466	399/18670	0.00113553	0.0309606	0.0281911	SLC25A13/PAICS/NUP35/NUP205/NUP160/GART/HMGCR/ATIC/PIPOX/PDE9A/ENPP1/PPAT/PPT1/NDC1/NUP107/RAN/ELOVL5/NUP37/ELOVL6/TPST2/GMPS	21
GO:1901988	negative regulation of cell cycle phase transition	16/466	267/18670	0.00115536	0.0312885	0.0284897	CHEK2/PRMT1/ORC1/PINX1/RFWD3/PSMA3/PSMA4/PSMB1/PSMD1/PSMD11/BLM/USP44/NAE1/TICRR/CNOT9/BUB3	16
GO:0010212	response to ionizing radiation	11/466	147/18670	0.00117313	0.0315565	0.0287336	CHEK2/DNMT3B/FANCD2/KDM1A/XRCC6/KARS1/RFWD3/BLM/XRCC5/RAD54L/TICRR	11
GO:1901532	regulation of hematopoietic progenitor cell differentiation	8/466	85/18670	0.00127197	0.033987	0.0309468	NUDT21/PUS7/PSMA3/PSMA4/PSMB1/PSMD1/PSMD11/TCF3	8
GO:0034260	negative regulation of GTPase activity	6/466	49/18670	0.00131914	0.0350139	0.0318818	IQGAP2/RRP1B/IPO5/RHOH/ARRB2/RCC2	6
GO:0031061	negative regulation of histone methylation	4/466	20/18670	0.00135108	0.0356259	0.0324391	DNMT3B/MTF2/KDM1A/JARID2	4
GO:0042274	ribosomal small subunit biogenesis	7/466	67/18670	0.001379	0.0361244	0.032893	RCL1/LOC102724159/DCAF13/NOB1/HEATR1/TSR1/UTP6	7
GO:0000086	G2/M transition of mitotic cell cycle	15/466	247/18670	0.0014287	0.0371832	0.0338571	KHDRBS1/CHEK2/HAUS1/ORC1/PINX1/RCC2/PSMA3/PSMA4/PSMB1/PSMD1/PSMD11/BLM/NAE1/BRSK2/TICRR	15
GO:0042398	cellular modified amino acid biosynthetic process	6/466	50/18670	0.00146796	0.0379585	0.034563	CKMT1B/GART/MTHFD1/ATIC/CKMT1A/CNDP2	6
GO:1901657	glycosyl compound metabolic process	10/466	130/18670	0.00157698	0.0405163	0.036892	MTAP/ATIC/PNP/DERA/PPAT/PRPS1/RAN/UCK2/UMPS/GMPS	10
GO:0009396	folic acid-containing compound biosynthetic process	3/466	10/18670	0.00162668	0.0410047	0.0373367	GART/MTHFD1/ATIC	3
GO:0033314	mitotic DNA replication checkpoint	3/466	10/18670	0.00162668	0.0410047	0.0373367	ORC1/NAE1/TICRR	3
GO:0090009	primitive streak formation	3/466	10/18670	0.00162668	0.0410047	0.0373367	NODAL/OTX2/GDF3	3
GO:0006369	termination of RNA polymerase II transcription	5/466	35/18670	0.00165892	0.0415559	0.0378386	NUDT21/CPSF3/SNRPD3/SNRPF/TTF2	5
GO:0032508	DNA duplex unwinding	9/466	110/18670	0.00174505	0.043442	0.039556	DDX11/DNA2/XRCC6/HMGA1/TWNK/BLM/XRCC5/PIF1/RUVBL1	9
GO:0001756	somitogenesis	7/466	70/18670	0.00178329	0.0441198	0.0401732	DLL3/MESP2/DLL1/TBX6/PALB2/WNT3A/GDF3	7
GO:0009167	purine ribonucleoside monophosphate metabolic process	5/466	36/18670	0.00188754	0.0461296	0.0420032	PAICS/GART/ATIC/PPAT/GMPS	5
GO:0051973	positive regulation of telomerase activity	5/466	36/18670	0.00188754	0.0461296	0.0420032	PTGES3/HSP90AB1/PRKCQ/TCP1/XRCC5	5
GO:1901605	alpha-amino acid metabolic process	13/466	204/18670	0.00190315	0.046152	0.0420236	SEPHS1/GART/GLDC/MTAP/MTHFD1/NOS1/PIPOX/PPAT/ENOPH1/BLMH/ATCAY/CBS/GMPS	13
GO:0022618	ribonucleoprotein complex assembly	14/466	229/18670	0.00191149	0.046152	0.0420236	LOC102724159/USP39/PTGES3/NUDT21/SNRNP200/SF3B1/RBMX/HSP90AB1/MRPL11/SNRPD3/SNRPF/RUVBL1/EIF3B/TICRR	14
GO:1901796	regulation of signal transduction by p53 class mediator	12/466	180/18670	0.00192804	0.046204	0.042071	SUPT16H/CHEK2/DNA2/KDM1A/NOC2L/PAK1IP1/BLM/SNAI1/TAF4B/ING5/CDK5R1/EEF1E1	12
GO:0042440	pigment metabolic process	7/466	71/18670	0.0019367	0.046204	0.042071	PAICS/GART/HMOX1/MTHFD1/PPAT/PRPS1/GMPS	7
GO:0031503	protein-containing complex localization	16/466	281/18670	0.00195295	0.0463161	0.042173	ALYREF/RNPS1/NUP35/NUP205/NUP160/KIF5C/SHISA6/CPSF3/NDC1/RCC2/NUP107/RAN/CACNG7/SRSF2/SRSF7/NUP37	16
GO:0007498	mesoderm development	10/466	135/18670	0.00208888	0.048655	0.0443027	DLL3/MESP2/NODAL/PUS7/SNAI1/TBX6/PALB2/EOMES/WNT3A/GDF3	10
GO:1903825	organic acid transmembrane transport	10/466	135/18670	0.00208888	0.048655	0.0443027	SLC25A13/ARL6IP1/SLC6A15/LRRC8D/LRRC8A/MID1IP1/SLC1A6/SLC6A6/SLC7A3/SLC5A6	10
GO:1905039	carboxylic acid transmembrane transport	10/466	135/18670	0.00208888	0.048655	0.0443027	SLC25A13/ARL6IP1/SLC6A15/LRRC8D/LRRC8A/MID1IP1/SLC1A6/SLC6A6/SLC7A3/SLC5A6	10
GO:1902036	regulation of hematopoietic stem cell differentiation	7/466	72/18670	0.00210013	0.048655	0.0443027	PUS7/PSMA3/PSMA4/PSMB1/PSMD1/PSMD11/TCF3	7
GO:0009126	purine nucleoside monophosphate metabolic process	5/466	37/18670	0.00213838	0.0492564	0.0448503	PAICS/GART/ATIC/PPAT/GMPS	5
GO:0045793	positive regulation of cell size	3/466	11/18670	0.00219544	0.050114	0.0456312	KDM1A/HSP90AB1/RET	3
GO:0045930	negative regulation of mitotic cell cycle	18/466	338/18670	0.00220061	0.050114	0.0456312	CHEK2/BRINP1/MEIOC/PRMT1/ORC1/PINX1/RFWD3/PSMA3/PSMA4/PSMB1/PSMD1/PSMD11/BLM/USP44/NAE1/TICRR/CNOT9/BUB3	18
GO:0008543	fibroblast growth factor receptor signaling pathway	9/466	114/18670	0.00223288	0.0505614	0.0460385	TRIM71/FGFBP3/FGF4/HNRNPF/OTX2/ESRP1/PTBP1/FGF17/FGF19	9
GO:0015740	C4-dicarboxylate transport	4/466	23/18670	0.00232751	0.0518329	0.0471963	SLC25A13/LRRC8D/LRRC8A/SLC1A6	4
GO:0097150	neuronal stem cell population maintenance	4/466	23/18670	0.00232751	0.0518329	0.0471963	IGF2BP1/FANCD2/DLL1/SOX2	4
GO:0034605	cellular response to heat	10/466	137/18670	0.00232782	0.0518329	0.0471963	PTGES3/NUP35/NUP205/NUP160/HMOX1/HSP90AB1/NDC1/NUP107/NUP37/BAG4	10
GO:0043523	regulation of neuron apoptotic process	13/466	210/18670	0.00245436	0.0543485	0.0494869	GABRA5/HMOX1/HSP90AB1/DRAXIN/ARRB2/NQO2/SIX4/PPT1/TERT/KDM2B/CDK5R1/ZPR1/NAE1	13
GO:2000736	regulation of stem cell differentiation	9/466	116/18670	0.00251445	0.0551567	0.0502228	NUDT21/PUS7/PSMA3/PSMA4/PSMB1/PSMD1/PSMD11/TCF3/WNT3A	9
GO:0071826	ribonucleoprotein complex subunit organization	14/466	236/18670	0.00252157	0.0551567	0.0502228	LOC102724159/USP39/PTGES3/NUDT21/SNRNP200/SF3B1/RBMX/HSP90AB1/MRPL11/SNRPD3/SNRPF/RUVBL1/EIF3B/TICRR	14
GO:0034504	protein localization to nucleus	15/466	262/18670	0.00253214	0.0551567	0.0502228	CCT8/NUP35/CCT5/TNPO3/IPO5/SIX4/PINX1/NUP107/RAN/TCP1/TERT/CCT3/TXN/ZPR1/NOLC1	15
GO:0046148	pigment biosynthetic process	6/466	56/18670	0.00264586	0.0572097	0.0520921	PAICS/GART/MTHFD1/PPAT/PRPS1/GMPS	6
GO:0006353	DNA-templated transcription, termination	7/466	75/18670	0.00265494	0.0572097	0.0520921	CD3EAP/NUDT21/XRN2/CPSF3/SNRPD3/SNRPF/TTF2	7
GO:0006264	mitochondrial DNA replication	3/466	12/18670	0.00287334	0.0612572	0.0557776	DNA2/LIG3/TWNK	3
GO:0009086	methionine biosynthetic process	3/466	12/18670	0.00287334	0.0612572	0.0557776	MTAP/MTHFD1/ENOPH1	3
GO:0044839	cell cycle G2/M phase transition	15/466	266/18670	0.00292343	0.0619953	0.0564496	KHDRBS1/CHEK2/HAUS1/ORC1/PINX1/RCC2/PSMA3/PSMA4/PSMB1/PSMD1/PSMD11/BLM/NAE1/BRSK2/TICRR	15
GO:0072331	signal transduction by p53 class mediator	15/466	267/18670	0.00302867	0.063889	0.058174	SUPT16H/CHEK2/DNA2/KDM1A/NOC2L/PRMT1/PAK1IP1/BLM/SNAI1/TAF4B/ING5/CDK5R1/USP10/CNOT9/EEF1E1	15
GO:0051054	positive regulation of DNA metabolic process	12/466	191/18670	0.00314626	0.0660221	0.0601163	CCT8/PTGES3/DDX11/CCT5/GNL3/HSP90AB1/ARRB2/PRKCQ/TCP1/CCT3/UBE2N/XRCC5	12
GO:0006164	purine nucleotide biosynthetic process	12/466	192/18670	0.00328244	0.0679072	0.0618327	SLC25A13/PAICS/GART/MTHFD1/ATIC/NOS1/PPAT/PPT1/PRPS1/ELOVL5/ELOVL6/GMPS	12
GO:0046390	ribose phosphate biosynthetic process	12/466	192/18670	0.00328244	0.0679072	0.0618327	SLC25A13/PAICS/GART/ATIC/PPAT/PPT1/PRPS1/ELOVL5/UCK2/UMPS/ELOVL6/GMPS	12
GO:0003002	regionalization	18/466	351/18670	0.00329045	0.0679072	0.0618327	DLL3/GSC/MESP2/SP8/MTF2/DLL1/NODAL/OTX2/VANGL2/SNAI1/TBX6/WNT8A/ZIC3/PALB2/EOMES/KDM2B/WNT3A/GDF3	18
GO:0001708	cell fate specification	8/466	99/18670	0.00334715	0.0679072	0.0618327	GSC/DLL1/NODAL/ESRP1/SOX2/TBX6/EOMES/WNT3A	8
GO:1903829	positive regulation of cellular protein localization	17/466	324/18670	0.0033549	0.0679072	0.0618327	SAE1/CCT8/CCT5/GNL3/HSP90AB1/IPO5/PAK1/ABHD17B/PLS1/PINX1/RAN/TCP1/TERT/CCT3/CDK5R1/ZPR1/WNT3A	17
GO:0000096	sulfur amino acid metabolic process	5/466	41/18670	0.00338858	0.0679072	0.0618327	MTAP/MTHFD1/ENOPH1/BLMH/CBS	5
GO:0009069	serine family amino acid metabolic process	5/466	41/18670	0.00338858	0.0679072	0.0618327	SEPHS1/GART/GLDC/MTHFD1/CBS	5
GO:0045005	DNA-dependent DNA replication maintenance of fidelity	5/466	41/18670	0.00338858	0.0679072	0.0618327	ALYREF/DDX11/DNA2/RFWD3/BLM	5
GO:0097178	ruffle assembly	5/466	41/18670	0.00338858	0.0679072	0.0618327	CARMIL2/SNX10/RCC2/AIF1L/BAG4	5
GO:0009952	anterior/posterior pattern specification	13/466	219/18670	0.00352101	0.07021	0.0639295	DLL3/MESP2/DLL1/NODAL/OTX2/VANGL2/TBX6/WNT8A/ZIC3/PALB2/KDM2B/WNT3A/GDF3	13
GO:0035282	segmentation	8/466	100/18670	0.00356089	0.0703271	0.0640361	DLL3/MESP2/MTF2/DLL1/TBX6/PALB2/WNT3A/GDF3	8
GO:1903312	negative regulation of mRNA metabolic process	7/466	79/18670	0.00356197	0.0703271	0.0640361	IGF2BP1/RNPS1/RBMX/MEIOC/PTBP1/SRSF7/C1QBP	7
GO:0001833	inner cell mass cell proliferation	3/466	13/18670	0.00366663	0.0713392	0.0649577	SALL4/PALB2/ZPR1	3
GO:0003306	Wnt signaling pathway involved in heart development	3/466	13/18670	0.00366663	0.0713392	0.0649577	VANGL2/WNT8A/WNT3A	3
GO:0035563	positive regulation of chromatin binding	3/466	13/18670	0.00366663	0.0713392	0.0649577	CTBP2/DDX11/KDM1A	3
GO:0006284	base-excision repair	5/466	42/18670	0.00376905	0.0726267	0.06613	DNA2/HMGA1/LIG3/MUTYH/UNG	5
GO:0031057	negative regulation of histone modification	5/466	42/18670	0.00376905	0.0726267	0.06613	DNMT3B/MTF2/KDM1A/NOC2L/JARID2	5
GO:0043524	negative regulation of neuron apoptotic process	10/466	147/18670	0.00387238	0.0739688	0.0673521	GABRA5/HMOX1/HSP90AB1/DRAXIN/ARRB2/SIX4/PPT1/TERT/KDM2B/ZPR1	10
GO:0010389	regulation of G2/M transition of mitotic cell cycle	12/466	196/18670	0.00387561	0.0739688	0.0673521	HAUS1/ORC1/PINX1/RCC2/PSMA3/PSMA4/PSMB1/PSMD1/PSMD11/BLM/NAE1/TICRR	12
GO:0001947	heart looping	6/466	61/18670	0.00407699	0.0774285	0.0705023	DLL1/NODAL/VANGL2/TBX6/ZIC3/WNT3A	6
GO:0031145	anaphase-promoting complex-dependent catabolic process	7/466	81/18670	0.00409552	0.0774285	0.0705023	PSMA3/PSMA4/PSMB1/PSMD1/PSMD11/ANAPC1/BUB3	7
GO:0000959	mitochondrial RNA metabolic process	5/466	43/18670	0.00417916	0.0786388	0.0716043	EARS2/YARS2/CDK5RAP1/TWNK/PUS1	5
GO:0000460	maturation of 5.8S rRNA	4/466	27/18670	0.0042642	0.0798641	0.07272	RCL1/EXOSC2/PES1/LAS1L	4
GO:0006521	regulation of cellular amino acid metabolic process	6/466	62/18670	0.00442086	0.0820315	0.0746936	PSMA3/PSMA4/PSMB1/PSMD1/PSMD11/ATCAY	6
GO:1905268	negative regulation of chromatin organization	6/466	62/18670	0.00442086	0.0820315	0.0746936	DNMT3B/MTF2/KDM1A/NOC2L/HMGA1/JARID2	6
GO:0031123	RNA 3'-end processing	10/466	150/18670	0.00446697	0.0825052	0.0751249	ALYREF/RNPS1/NUDT21/FBL/EXOSC2/CPSF3/SRSF2/SRSF7/SNRPA/LIN28A	10
GO:0006268	DNA unwinding involved in DNA replication	3/466	14/18670	0.0045809	0.0834556	0.0759903	HMGA1/TWNK/BLM	3
GO:0040034	regulation of development, heterochronic	3/466	14/18670	0.0045809	0.0834556	0.0759903	DLL1/HMGN1/NODAL	3
GO:1902570	protein localization to nucleolus	3/466	14/18670	0.0045809	0.0834556	0.0759903	PINX1/RAN/TERT	3
GO:0006970	response to osmotic stress	7/466	83/18670	0.00468749	0.0850111	0.0774066	XRCC6/HSP90AB1/LRRC8D/LRRC8A/XRCC5/MAP7/NOLC1	7
GO:0009408	response to heat	11/466	176/18670	0.00478164	0.086328	0.0786057	PTGES3/NUP35/NUP205/NUP160/HMOX1/HSP90AB1/NOS1/NDC1/NUP107/NUP37/BAG4	11
GO:0006760	folic acid-containing compound metabolic process	4/466	28/18670	0.0048783	0.0876781	0.079835	GART/MTHFD1/ATIC/PIPOX	4
GO:0044774	mitotic DNA integrity checkpoint	8/466	106/18670	0.00507391	0.0903255	0.0822457	CHEK2/PRMT1/ORC1/RFWD3/BLM/NAE1/TICRR/CNOT9	8
GO:1904029	regulation of cyclin-dependent protein kinase activity	8/466	106/18670	0.00507391	0.0903255	0.0822457	CKS2/HSP90AB1/IPO5/CDK5RAP1/BCCIP/BLM/PSRC1/CDK5R1	8
GO:0006418	tRNA aminoacylation for protein translation	5/466	45/18670	0.00509321	0.0903255	0.0822457	EARS2/KARS1/YARS2/PPA1/EEF1E1	5
GO:0006997	nucleus organization	9/466	130/18670	0.00535973	0.0946335	0.0861683	TMEM170A/NUP35/NUP205/PES1/NDC1/NUP107/ZPR1/NOLC1/TBPL1	9
GO:0001325	formation of extrachromosomal circular DNA	3/466	15/18670	0.00562107	0.0975291	0.0888049	DNA2/BLM/XRCC5	3
GO:0042559	pteridine-containing compound biosynthetic process	3/466	15/18670	0.00562107	0.0975291	0.0888049	GART/MTHFD1/ATIC	3
GO:0090656	t-circle formation	3/466	15/18670	0.00562107	0.0975291	0.0888049	DNA2/BLM/XRCC5	3
GO:0090737	telomere maintenance via telomere trimming	3/466	15/18670	0.00562107	0.0975291	0.0888049	DNA2/BLM/XRCC5	3
GO:0006400	tRNA modification	7/466	86/18670	0.00569345	0.0983593	0.0895608	WDR4/SEPHS1/CDK5RAP1/PUS7/NSUN2/TRMT1/PUS1	7
GO:0046434	organophosphate catabolic process	9/466	132/18670	0.00591464	0.101742	0.0926409	NUDT5/IDH1/IMPA2/PNP/DERA/PDE9A/ENPP1/UNG/LIPG	9
GO:0010721	negative regulation of cell development	17/466	344/18670	0.00606772	0.103929	0.0946324	DLL3/BRINP1/DTX1/DLL1/RTN4RL2/DRAXIN/NODAL/PAK1/GAL/RCC2/DISP3/SOX2/TBX6/TERT/LIN28A/CDK5R1/WNT3A	17
GO:1901215	negative regulation of neuron death	12/466	208/18670	0.00618766	0.105292	0.0958732	CHGA/GABRA5/HMOX1/HSP90AB1/DRAXIN/ARRB2/SIX4/PPT1/TERT/KDM2B/ZPR1/WNT3A	12
GO:0010586	miRNA metabolic process	4/466	30/18670	0.00627863	0.105292	0.0958732	TRIM71/XPO5/RAN/LIN28A	4
GO:0044818	mitotic G2/M transition checkpoint	4/466	30/18670	0.00627863	0.105292	0.0958732	ORC1/BLM/NAE1/TICRR	4
GO:0061082	myeloid leukocyte cytokine production	4/466	30/18670	0.00627863	0.105292	0.0958732	CHGA/HMOX1/GPRC5B/DDX21	4
GO:0071480	cellular response to gamma radiation	4/466	30/18670	0.00627863	0.105292	0.0958732	CHEK2/KDM1A/XRCC6/XRCC5	4
GO:0003143	embryonic heart tube morphogenesis	6/466	67/18670	0.00646862	0.107578	0.0979546	DLL1/NODAL/VANGL2/TBX6/ZIC3/WNT3A	6
GO:0061371	determination of heart left/right asymmetry	6/466	67/18670	0.00646862	0.107578	0.0979546	DLL1/NODAL/VANGL2/TBX6/ZIC3/WNT3A	6
GO:0000724	double-strand break repair via homologous recombination	9/466	134/18670	0.00651284	0.107866	0.0982167	KDM1A/LIG3/RFWD3/TEX15/BLM/UBE2N/AUNIP/PALB2/RAD54L	9

## Sheet: H9_pass.LTR.cluster2.GOBP_enric
ID	Description	GeneRatio	BgRatio	pvalue	p.adjust	qvalue	geneID	Count
GO:0032201	telomere maintenance via semi-conservative replication	5/121	27/18670	7.57827e-07	0.0016604	0.00155634	PRIM1/PRIM2/RFC2/RFC4/TERF1	5
GO:0006260	DNA replication	10/121	273/18670	1.15248e-05	0.0126255	0.0118342	CHAF1A/CHEK1/WDHD1/NASP/PRIM1/PRIM2/RFC2/RFC4/TERF1/CCNE1	10
GO:0033260	nuclear DNA replication	5/121	60/18670	4.32248e-05	0.0315348	0.0295584	PRIM1/PRIM2/RFC2/RFC4/TERF1	5
GO:0006261	DNA-dependent DNA replication	7/121	151/18670	5.75715e-05	0.0315348	0.0295584	WDHD1/PRIM1/PRIM2/RFC2/RFC4/TERF1/CCNE1	7
GO:0051052	regulation of DNA metabolic process	10/121	351/18670	9.67886e-05	0.0355529	0.0333247	CHEK1/RNF168/FGF2/HMGB1/MSH2/EXOSC3/RFC2/RFC4/PRDM14/TERF1	10
GO:0044786	cell cycle DNA replication	5/121	71/18670	9.73608e-05	0.0355529	0.0333247	PRIM1/PRIM2/RFC2/RFC4/TERF1	5
GO:0002643	regulation of tolerance induction	3/121	16/18670	0.000139815	0.043762	0.0410193	PHLPP1/HMGB1/IDO1	3
GO:0051054	positive regulation of DNA metabolic process	7/121	191/18670	0.000248423	0.0679903	0.0637292	RNF168/FGF2/HMGB1/MSH2/EXOSC3/RFC2/RFC4	7
GO:0023019	signal transduction involved in regulation of gene expression	3/121	20/18670	0.000279285	0.0679903	0.0637292	P2RY1/TBXT/CER1	3
GO:0001824	blastocyst development	5/121	98/18670	0.000441938	0.08547	0.0801134	NASP/POU5F1/NCAPG2/PRDM14/ACTL6A	5
GO:0001708	cell fate specification	5/121	99/18670	0.00046306	0.08547	0.0801134	FGF2/MIAT/POU5F1/PRDM14/TBXT	5
GO:0002507	tolerance induction	3/121	25/18670	0.000550308	0.08547	0.0801134	PHLPP1/HMGB1/IDO1	3
GO:0019827	stem cell population maintenance	6/121	157/18670	0.000557422	0.08547	0.0801134	FGF2/CNOT1/FOXD3/POU5F1/SAV1/PRDM14	6
GO:0098727	maintenance of cell number	6/121	159/18670	0.000595876	0.08547	0.0801134	FGF2/CNOT1/FOXD3/POU5F1/SAV1/PRDM14	6
GO:0000723	telomere maintenance	6/121	162/18670	0.000657385	0.08547	0.0801134	PRIM1/PRIM2/RFC2/RFC4/TERF1/CCNE1	6
GO:0002562	somatic diversification of immune receptors via germline recombination within a single locus	4/121	62/18670	0.000700585	0.08547	0.0801134	RNF168/HMGB1/MSH2/EXOSC3	4
GO:0016444	somatic cell DNA recombination	4/121	62/18670	0.000700585	0.08547	0.0801134	RNF168/HMGB1/MSH2/EXOSC3	4
GO:0006403	RNA localization	7/121	230/18670	0.000755863	0.08547	0.0801134	NUP50/MAGOH/EXOSC3/NUP54/ENY2/TERF1/NUP155	7
GO:0006406	mRNA export from nucleus	5/121	111/18670	0.000780192	0.08547	0.0801134	NUP50/MAGOH/NUP54/ENY2/NUP155	5
GO:0071427	mRNA-containing ribonucleoprotein complex export from nucleus	5/121	111/18670	0.000780192	0.08547	0.0801134	NUP50/MAGOH/NUP54/ENY2/NUP155	5
GO:2000036	regulation of stem cell population maintenance	3/121	29/18670	0.000857916	0.0895093	0.0838995	CNOT1/SAV1/PRDM14	3
GO:0032200	telomere organization	6/121	175/18670	0.000982833	0.0942166	0.0883118	PRIM1/PRIM2/RFC2/RFC4/TERF1/CCNE1	6
GO:0006140	regulation of nucleotide metabolic process	5/121	117/18670	0.000989038	0.0942166	0.0883118	NUP50/NOS2/NUP54/NUP155/CDA	5
GO:0043647	inositol phosphate metabolic process	4/121	71/18670	0.00116685	0.106523	0.0998472	FGF2/P2RY1/PLCB3/CALM1	4

## Sheet: H9_pass.LTR.cluster3.GOBP_enric
ID	Description	GeneRatio	BgRatio	pvalue	p.adjust	qvalue	geneID	Count
GO:0006936	muscle contraction	1987-10-01	363/18670	7.22392e-06	0.00954448	0.00866087	HSPB6/GPD1L/SYNM/GJA5/MYL2/SCN2B/SCN5A/SGCD/ACTG2/SSPN	10
GO:0060371	regulation of atrial cardiac muscle cell membrane depolarization	1987-03-01	10/18670	1.14547e-05	0.00954448	0.00866087	GJA5/SCN2B/SCN5A	3
GO:0006941	striated muscle contraction	1987-07-01	177/18670	1.88669e-05	0.00954448	0.00866087	GPD1L/SYNM/GJA5/MYL2/SCN2B/SCN5A/SGCD	7
GO:0070252	actin-mediated cell contraction	1987-06-01	121/18670	2.15289e-05	0.00954448	0.00866087	GPD1L/GJA5/MYL2/SCN2B/SCN5A/SGCD	6
GO:0086003	cardiac muscle cell contraction	1987-05-01	74/18670	2.4473e-05	0.00954448	0.00866087	GPD1L/GJA5/SCN2B/SCN5A/SGCD	5
GO:0060048	cardiac muscle contraction	1987-06-01	140/18670	4.89756e-05	0.015358	0.0139362	GPD1L/GJA5/MYL2/SCN2B/SCN5A/SGCD	6
GO:0030048	actin filament-based movement	1987-06-01	143/18670	5.51312e-05	0.015358	0.0139362	GPD1L/GJA5/MYL2/SCN2B/SCN5A/SGCD	6
GO:0003012	muscle system process	1987-10-01	472/18670	6.80605e-05	0.0165897	0.0150539	HSPB6/GPD1L/SYNM/GJA5/MYL2/SCN2B/SCN5A/SGCD/ACTG2/SSPN	10
GO:0003254	regulation of membrane depolarization	1987-04-01	49/18670	7.94106e-05	0.0172056	0.0156128	GPD1L/GJA5/SCN2B/SCN5A	4
GO:1904018	positive regulation of vasculature development	1987-07-01	230/18670	9.95217e-05	0.0194067	0.0176101	HSPB6/FGF1/JAK1/RAP1A/STAT3/TGFBR2/PDGFD	7
GO:0086002	cardiac muscle cell action potential involved in contraction	1987-04-01	56/18670	0.000134285	0.0238051	0.0216013	GPD1L/GJA5/SCN2B/SCN5A	4
GO:0086012	membrane depolarization during cardiac muscle cell action potential	1987-03-01	23/18670	0.0001618	0.0262926	0.0238585	GJA5/SCN2B/SCN5A	3
GO:0002691	regulation of cellular extravasation	1987-03-01	28/18670	0.000294302	0.0441454	0.0400585	CCL21/CXCL12/PDGFD	3
GO:0086001	cardiac muscle cell action potential	1987-04-01	74/18670	0.000394711	0.0549775	0.0498878	GPD1L/GJA5/SCN2B/SCN5A	4
GO:0086010	membrane depolarization during action potential	1987-03-01	37/18670	0.000677218	0.0772476	0.0700962	GJA5/SCN2B/SCN5A	3
GO:0086005	ventricular cardiac muscle cell action potential	1987-03-01	38/18670	0.0007328	0.0772476	0.0700962	GPD1L/GJA5/SCN5A	3
GO:0086091	regulation of heart rate by cardiac conduction	1987-03-01	38/18670	0.0007328	0.0772476	0.0700962	GJA5/SCN2B/SCN5A	3
GO:0051899	membrane depolarization	1987-04-01	91/18670	0.000863387	0.0772476	0.0700962	GPD1L/GJA5/SCN2B/SCN5A	4
GO:1902893	regulation of pri-miRNA transcription by RNA polymerase II	1987-03-01	41/18670	0.000916708	0.0772476	0.0700962	NR3C1/NFIB/STAT3	3
GO:0071104	response to interleukin-9	1987-02-01	10/18670	0.00094279	0.0772476	0.0700962	JAK1/STAT3	2
GO:0086070	SA node cell to atrial cardiac muscle cell communication	1987-02-01	10/18670	0.00094279	0.0772476	0.0700962	GJA5/SCN5A	2
GO:0097048	dendritic cell apoptotic process	1987-02-01	10/18670	0.00094279	0.0772476	0.0700962	CCL21/CXCL12	2
GO:2000668	regulation of dendritic cell apoptotic process	1987-02-01	10/18670	0.00094279	0.0772476	0.0700962	CCL21/CXCL12	2
GO:0071560	cellular response to transforming growth factor beta stimulus	1987-06-01	249/18670	0.00108653	0.0772476	0.0700962	POSTN/NR3C1/PRDM16/SCX/TGFBR2/PDGFD	6
GO:0070106	interleukin-27-mediated signaling pathway	1987-02-01	11/18670	0.00114881	0.0772476	0.0700962	JAK1/STAT3	2
GO:0070757	interleukin-35-mediated signaling pathway	1987-02-01	11/18670	0.00114881	0.0772476	0.0700962	JAK1/STAT3	2
GO:0086016	AV node cell action potential	1987-02-01	11/18670	0.00114881	0.0772476	0.0700962	GJA5/SCN5A	2
GO:0086027	AV node cell to bundle of His cell signaling	1987-02-01	11/18670	0.00114881	0.0772476	0.0700962	GJA5/SCN5A	2
GO:1904995	negative regulation of leukocyte adhesion to vascular endothelial cell	1987-02-01	11/18670	0.00114881	0.0772476	0.0700962	CCL21/CXCL12	2
GO:0071559	response to transforming growth factor beta	1987-06-01	255/18670	0.00122771	0.078826	0.0715284	POSTN/NR3C1/PRDM16/SCX/TGFBR2/PDGFD	6
GO:0002027	regulation of heart rate	1987-04-01	101/18670	0.00127325	0.078826	0.0715284	GPD1L/GJA5/SCN2B/SCN5A	4
GO:0061614	pri-miRNA transcription by RNA polymerase II	1987-03-01	47/18670	0.00136662	0.078826	0.0715284	NR3C1/NFIB/STAT3	3
GO:0038180	nerve growth factor signaling pathway	1987-02-01	12/18670	0.0013744	0.078826	0.0715284	RAP1A/SORT1	2
GO:0086067	AV node cell to bundle of His cell communication	1987-02-01	12/18670	0.0013744	0.078826	0.0715284	GJA5/SCN5A	2
GO:0002762	negative regulation of myeloid leukocyte differentiation	1987-03-01	48/18670	0.00145285	0.0809446	0.0734509	TRIB1/LRRC17/TMEM178A	3
GO:0031274	positive regulation of pseudopodium assembly	1987-02-01	13/18670	0.00161938	0.0809689	0.073473	CDC42EP3/CCL21	2
GO:0035723	interleukin-15-mediated signaling pathway	1987-02-01	13/18670	0.00161938	0.0809689	0.073473	JAK1/STAT3	2
GO:0045820	negative regulation of glycolytic process	1987-02-01	13/18670	0.00161938	0.0809689	0.073473	NUPR1/STAT3	2
GO:0071350	cellular response to interleukin-15	1987-02-01	13/18670	0.00161938	0.0809689	0.073473	JAK1/STAT3	2
GO:0003179	heart valve morphogenesis	1987-03-01	52/18670	0.00183167	0.083326	0.0756119	GJA5/SCX/TGFBR2	3
GO:0003188	heart valve formation	1987-02-01	14/18670	0.00188356	0.083326	0.0756119	GJA5/SCX	2
GO:0031272	regulation of pseudopodium assembly	1987-02-01	14/18670	0.00188356	0.083326	0.0756119	CDC42EP3/CCL21	2
GO:0070672	response to interleukin-15	1987-02-01	14/18670	0.00188356	0.083326	0.0756119	JAK1/STAT3	2
GO:0086069	bundle of His cell to Purkinje myocyte communication	1987-02-01	14/18670	0.00188356	0.083326	0.0756119	GJA5/SCN5A	2
GO:0050678	regulation of epithelial cell proliferation	1987-07-01	378/18670	0.00192291	0.083326	0.0756119	FGF1/NUPR1/AREG/NFIB/SCN5A/CXCL12/STAT3	7
GO:0060047	heart contraction	1987-06-01	282/18670	0.00204454	0.0866707	0.078647	GPD1L/GJA5/MYL2/SCN2B/SCN5A/SGCD	6
GO:0003015	heart process	1987-06-01	292/18670	0.00243334	0.100296	0.0910109	GPD1L/GJA5/MYL2/SCN2B/SCN5A/SGCD	6
GO:0031269	pseudopodium assembly	1987-02-01	16/18670	0.00246883	0.100296	0.0910109	CDC42EP3/CCL21	2
GO:0045766	positive regulation of angiogenesis	1987-05-01	204/18670	0.00265407	0.104519	0.0948429	HSPB6/FGF1/JAK1/STAT3/TGFBR2	5
GO:0050679	positive regulation of epithelial cell proliferation	1987-05-01	206/18670	0.002768	0.104519	0.0948429	FGF1/AREG/SCN5A/CXCL12/STAT3	5
GO:0031268	pseudopodium organization	1987-02-01	17/18670	0.00278955	0.104519	0.0948429	CDC42EP3/CCL21	2
GO:0050665	hydrogen peroxide biosynthetic process	1987-02-01	17/18670	0.00278955	0.104519	0.0948429	MAOB/STAT3	2
GO:0003170	heart valve development	1987-03-01	61/18670	0.00289437	0.104519	0.0948429	GJA5/SCX/TGFBR2	3
GO:0045123	cellular extravasation	1987-03-01	61/18670	0.00289437	0.104519	0.0948429	CCL21/CXCL12/PDGFD	3
GO:1902305	regulation of sodium ion transmembrane transport	1987-03-01	62/18670	0.00303139	0.107477	0.0975267	GPD1L/SCN2B/SCN5A	3
GO:1900543	negative regulation of purine nucleotide metabolic process	1987-02-01	18/18670	0.00312877	0.108948	0.098862	NUPR1/STAT3	2
GO:0003231	cardiac ventricle development	1987-04-01	130/18670	0.00319856	0.109424	0.0992942	GJA5/MYL2/SCN5A/TGFBR2	4

## Sheet: H9_pass.LTR.cluster4.GOBP_enric
ID	Description	GeneRatio	BgRatio	pvalue	p.adjust	qvalue	geneID	Count
GO:0006941	striated muscle contraction	16/132	177/18670	1.3018e-13	3.00326e-10	2.43232e-10	HCN4/NKX2-5/GATA4/HRC/KCNN2/RNF207/MB/MYH6/MYL3/MYL4/ATP1B1/NPPA/SLC8A1/SNTA1/ACTC1/TNNI1	16
GO:0060048	cardiac muscle contraction	14/132	140/18670	1.18322e-12	1.36484e-09	1.10537e-09	HCN4/NKX2-5/GATA4/HRC/KCNN2/RNF207/MYH6/MYL3/MYL4/ATP1B1/NPPA/SLC8A1/SNTA1/ACTC1	14
GO:0003012	muscle system process	22/132	472/18670	2.14845e-12	1.65215e-09	1.33807e-09	HCN4/PPARGC1A/FBXO32/NKX2-5/HEY2/GATA4/HRC/KCNN2/RNF207/MB/MEF2C/MYH6/MYL3/MYL4/ATP1B1/NPPA/HAMP/MYL7/SLC8A1/SNTA1/ACTC1/TNNI1	22
GO:0048738	cardiac muscle tissue development	16/132	233/18670	9.03141e-12	4.43297e-09	3.59023e-09	NKX2-5/S1PR1/HEY2/GATA4/MEF2C/MYH6/MYL3/NPPA/ADAMTS9/JPH2/HAMP/SLC8A1/ACTC1/TNNI1/MYO18B/MYLK3	16
GO:0060537	muscle tissue development	20/132	408/18670	9.60766e-12	4.43297e-09	3.59023e-09	PPARGC1A/NKX2-5/S1PR1/RBM24/HEY2/GATA4/MEF2C/MYH6/MYL3/NPPA/ASB2/PGM5/ADAMTS9/JPH2/HAMP/SLC8A1/ACTC1/TNNI1/MYO18B/MYLK3	20
GO:0055002	striated muscle cell development	14/132	173/18670	2.14779e-11	8.25825e-09	6.68829e-09	NKX2-5/HEY2/GATA4/MEF2C/MYH6/NFATC2/NPPA/PGM5/HAMP/SLC8A1/ACTC1/CAPN3/MYO18B/MYLK3	14
GO:0014706	striated muscle tissue development	19/132	390/18670	3.69532e-11	1.21787e-08	9.86346e-09	NKX2-5/S1PR1/RBM24/HEY2/GATA4/MEF2C/MYH6/MYL3/NPPA/ASB2/PGM5/ADAMTS9/JPH2/HAMP/SLC8A1/ACTC1/TNNI1/MYO18B/MYLK3	19
GO:0055001	muscle cell development	14/132	186/18670	5.69894e-11	1.64343e-08	1.331e-08	NKX2-5/HEY2/GATA4/MEF2C/MYH6/NFATC2/NPPA/PGM5/HAMP/SLC8A1/ACTC1/CAPN3/MYO18B/MYLK3	14
GO:0060047	heart contraction	16/132	282/18670	1.57321e-10	4.03266e-08	3.26602e-08	HCN4/NKX2-5/HEY2/GATA4/HRC/KCNN2/RNF207/MYH6/MYL3/MYL4/ATP1B1/ATP1B2/NPPA/SLC8A1/SNTA1/ACTC1	16
GO:0003015	heart process	16/132	292/18670	2.62909e-10	6.06531e-08	4.91225e-08	HCN4/NKX2-5/HEY2/GATA4/HRC/KCNN2/RNF207/MYH6/MYL3/MYL4/ATP1B1/ATP1B2/NPPA/SLC8A1/SNTA1/ACTC1	16
GO:0008016	regulation of heart contraction	15/132	251/18670	2.96548e-10	6.21941e-08	5.03705e-08	HCN4/NKX2-5/HEY2/GATA4/HRC/KCNN2/RNF207/MYH6/MYL3/MYL4/ATP1B1/ATP1B2/NPPA/SLC8A1/SNTA1	15
GO:0055013	cardiac muscle cell development	10/132	89/18670	7.00455e-10	1.34662e-07	1.09062e-07	NKX2-5/HEY2/GATA4/MYH6/NPPA/HAMP/SLC8A1/ACTC1/MYO18B/MYLK3	10
GO:0006936	muscle contraction	17/132	363/18670	7.86954e-10	1.39654e-07	1.13105e-07	HCN4/NKX2-5/GATA4/HRC/KCNN2/RNF207/MB/MYH6/MYL3/MYL4/ATP1B1/NPPA/MYL7/SLC8A1/SNTA1/ACTC1/TNNI1	17
GO:0070252	actin-mediated cell contraction	11/132	121/18670	9.5551e-10	1.57454e-07	1.27521e-07	HCN4/EMP2/GATA4/KCNN2/RNF207/MYH6/MYL3/MYL4/SNTA1/ACTC1/TNNI1	11
GO:0055006	cardiac cell development	10/132	95/18670	1.34305e-09	2.0656e-07	1.67292e-07	NKX2-5/HEY2/GATA4/MYH6/NPPA/HAMP/SLC8A1/ACTC1/MYO18B/MYLK3	10
GO:0006942	regulation of striated muscle contraction	10/132	97/18670	1.65173e-09	2.38159e-07	1.92883e-07	HCN4/NKX2-5/GATA4/HRC/RNF207/MYL3/ATP1B1/NPPA/SLC8A1/TNNI1	10
GO:0042692	muscle cell differentiation	17/132	385/18670	1.92108e-09	2.60702e-07	2.1114e-07	SPEG/NKX2-5/RBM24/HEY2/GATA4/MEF2C/MYH6/NFATC2/NPPA/PGM5/HAMP/SLC8A1/SMARCD3/ACTC1/CAPN3/MYO18B/MYLK3	17
GO:0055007	cardiac muscle cell differentiation	11/132	132/18670	2.42568e-09	2.86661e-07	2.32164e-07	NKX2-5/HEY2/GATA4/MEF2C/MYH6/NPPA/HAMP/SLC8A1/ACTC1/MYO18B/MYLK3	11
GO:0035051	cardiocyte differentiation	12/132	167/18670	2.43372e-09	2.86661e-07	2.32164e-07	NKX2-5/HEY2/GATA4/MEF2C/MYH6/NPPA/HAMP/SLC8A1/ACTC1/VCAM1/MYO18B/MYLK3	12
GO:0051146	striated muscle cell differentiation	15/132	293/18670	2.50471e-09	2.86661e-07	2.32164e-07	NKX2-5/RBM24/HEY2/GATA4/MEF2C/MYH6/NFATC2/NPPA/PGM5/HAMP/SLC8A1/ACTC1/CAPN3/MYO18B/MYLK3	15
GO:1904062	regulation of cation transmembrane transport	16/132	342/18670	2.6094e-09	2.86661e-07	2.32164e-07	PPARGC1A/CRHBP/HRC/KCNN2/RNF207/MEF2C/ATP1B1/ATP1B2/NPPA/PRKCE/JPH2/HAMP/RRAD/SLC8A1/SNTA1/CAPN3	16
GO:1903522	regulation of blood circulation	15/132	297/18670	3.01261e-09	3.15913e-07	2.55855e-07	HCN4/NKX2-5/HEY2/GATA4/HRC/KCNN2/RNF207/MYH6/MYL3/MYL4/ATP1B1/ATP1B2/NPPA/SLC8A1/SNTA1	15
GO:0030048	actin filament-based movement	11/132	143/18670	5.66745e-09	5.6847e-07	4.604e-07	HCN4/EMP2/GATA4/KCNN2/RNF207/MYH6/MYL3/MYL4/SNTA1/ACTC1/TNNI1	11
GO:0003206	cardiac chamber morphogenesis	10/132	129/18670	2.66892e-08	2.5655e-06	2.07778e-06	NKX2-5/HEY2/GATA4/MEF2C/MYH6/MYL3/SMARCD3/TNNI1/WNT11/ADAMTS1	10
GO:0007517	muscle organ development	16/132	410/18670	3.3697e-08	3.10956e-06	2.51841e-06	SPEG/UNC45B/NKX2-5/S1PR1/RBM24/HEY2/ITGB1BP2/MEF2C/MYH6/MYL3/ASB2/JPH2/HAMP/ACTC1/TNNI1/CAPN3	16
GO:0003205	cardiac chamber development	11/132	171/18670	3.66222e-08	3.19766e-06	2.58976e-06	ADAMTS6/NKX2-5/HEY2/GATA4/MEF2C/MYH6/MYL3/SMARCD3/TNNI1/WNT11/ADAMTS1	11
GO:0003007	heart morphogenesis	13/132	259/18670	3.88099e-08	3.19766e-06	2.58976e-06	NKX2-5/S1PR1/HEY2/GATA4/RNF207/MEF2C/MYH6/MYL3/SMARCD3/ACTC1/TNNI1/WNT11/ADAMTS1	13
GO:0090257	regulation of muscle system process	13/132	259/18670	3.88099e-08	3.19766e-06	2.58976e-06	HCN4/PPARGC1A/FBXO32/NKX2-5/GATA4/HRC/RNF207/MYL3/ATP1B1/NPPA/HAMP/SLC8A1/TNNI1	13
GO:0003208	cardiac ventricle morphogenesis	8/132	73/18670	4.60855e-08	3.66618e-06	2.96921e-06	NKX2-5/HEY2/GATA4/MEF2C/MYH6/MYL3/SMARCD3/TNNI1	8
GO:0034765	regulation of ion transmembrane transport	17/132	483/18670	5.47137e-08	4.20749e-06	3.40761e-06	HCN4/PPARGC1A/CRHBP/HRC/KCNN2/RNF207/MEF2C/ATP1B1/ATP1B2/NPPA/PRKCE/JPH2/HAMP/RRAD/SLC8A1/SNTA1/CAPN3	17
GO:0055117	regulation of cardiac muscle contraction	8/132	82/18670	1.15863e-07	8.62246e-06	6.98326e-06	HCN4/NKX2-5/GATA4/HRC/RNF207/ATP1B1/NPPA/SLC8A1	8
GO:0010959	regulation of metal ion transport	15/132	394/18670	1.28392e-07	9.14472e-06	7.40624e-06	NKX2-5/HRC/KCNN2/RNF207/ATP1B1/ATP1B2/NPPA/PRKCE/JPH2/HAMP/RRAD/SLC8A1/SNTA1/CAMK2A/CAPN3	15
GO:0086065	cell communication involved in cardiac conduction	7/132	56/18670	1.30809e-07	9.14472e-06	7.40624e-06	HCN4/HRC/KCNN2/RNF207/ATP1B1/ATP1B2/SLC8A1	7
GO:0035637	multicellular organismal signaling	11/132	204/18670	2.21155e-07	1.5006e-05	1.21532e-05	HCN4/NKX2-5/TYMP/S1PR1/HRC/KCNN2/RNF207/ATP1B1/ATP1B2/NPPA/SLC8A1	11
GO:0003231	cardiac ventricle development	9/132	130/18670	3.58915e-07	2.36576e-05	1.91601e-05	NKX2-5/HEY2/GATA4/MEF2C/MYH6/MYL3/SMARCD3/TNNI1/WNT11	9
GO:0006937	regulation of muscle contraction	10/132	171/18670	3.80735e-07	2.43988e-05	1.97604e-05	HCN4/NKX2-5/GATA4/HRC/RNF207/MYL3/ATP1B1/NPPA/SLC8A1/TNNI1	10
GO:0055008	cardiac muscle tissue morphogenesis	7/132	69/18670	5.63882e-07	3.51588e-05	2.84749e-05	NKX2-5/S1PR1/HEY2/MYH6/MYL3/ACTC1/TNNI1	7
GO:0030239	myofibril assembly	7/132	73/18670	8.31848e-07	4.9207e-05	3.98524e-05	NKX2-5/MEF2C/MYH6/PGM5/ACTC1/CAPN3/MYLK3	7
GO:1903779	regulation of cardiac conduction	7/132	73/18670	8.31848e-07	4.9207e-05	3.98524e-05	NKX2-5/HRC/RNF207/ATP1B1/ATP1B2/NPPA/SLC8A1	7
GO:0061337	cardiac conduction	9/132	146/18670	9.57563e-07	5.52274e-05	4.47283e-05	HCN4/NKX2-5/HRC/KCNN2/RNF207/ATP1B1/ATP1B2/NPPA/SLC8A1	9
GO:0060419	heart growth	8/132	112/18670	1.29467e-06	7.28486e-05	5.89995e-05	NKX2-5/S1PR1/HEY2/GATA4/MEF2C/MYH6/NPPA/HAMP	8
GO:0086009	membrane repolarization	6/132	50/18670	1.37185e-06	7.53535e-05	6.10282e-05	KCNN2/RNF207/ATP1B1/ATP1B2/NPPA/SNTA1	6
GO:0031032	actomyosin structure organization	10/132	199/18670	1.52555e-06	8.18475e-05	6.62876e-05	NKX2-5/S1PR1/ARHGAP6/MEF2C/MYH6/PGM5/ACTC1/WNT11/CAPN3/MYLK3	10
GO:0060415	muscle tissue morphogenesis	7/132	82/18670	1.84128e-06	9.65419e-05	7.81885e-05	NKX2-5/S1PR1/HEY2/MYH6/MYL3/ACTC1/TNNI1	7
GO:0032412	regulation of ion transmembrane transporter activity	11/132	260/18670	2.42324e-06	0.000121938	9.87566e-05	PPARGC1A/CRHBP/HRC/RNF207/MEF2C/ATP1B1/ATP1B2/NPPA/PRKCE/JPH2/RRAD	11
GO:0003229	ventricular cardiac muscle tissue development	6/132	55/18670	2.43136e-06	0.000121938	9.87566e-05	NKX2-5/HEY2/MYH6/MYL3/ADAMTS9/TNNI1	6
GO:0048644	muscle organ morphogenesis	7/132	88/18670	2.96852e-06	0.000144596	0.000117107	NKX2-5/S1PR1/HEY2/MYH6/MYL3/ACTC1/TNNI1	7
GO:0014888	striated muscle adaptation	6/132	57/18670	3.00851e-06	0.000144596	0.000117107	PPARGC1A/HEY2/MEF2C/MYH6/NPPA/TNNI1	6
GO:0022898	regulation of transmembrane transporter activity	11/132	268/18670	3.24536e-06	0.000152797	0.000123749	PPARGC1A/CRHBP/HRC/RNF207/MEF2C/ATP1B1/ATP1B2/NPPA/PRKCE/JPH2/RRAD	11
GO:0043500	muscle adaptation	8/132	130/18670	3.97652e-06	0.000183477	0.000148596	PPARGC1A/FBXO32/HEY2/MEF2C/MYH6/NPPA/HAMP/TNNI1	8
GO:0032409	regulation of transporter activity	11/132	283/18670	5.46286e-06	0.000247114	0.000200136	PPARGC1A/CRHBP/HRC/RNF207/MEF2C/ATP1B1/ATP1B2/NPPA/PRKCE/JPH2/RRAD	11
GO:0002027	regulation of heart rate	7/132	101/18670	7.45354e-06	0.000330679	0.000267814	HCN4/HEY2/HRC/MYH6/NPPA/SLC8A1/SNTA1	7
GO:0030049	muscle filament sliding	5/132	39/18670	7.77214e-06	0.000332043	0.000268919	MYH6/MYL3/MYL4/ACTC1/TNNI1	5
GO:0033275	actin-myosin filament sliding	5/132	39/18670	7.77214e-06	0.000332043	0.000268919	MYH6/MYL3/MYL4/ACTC1/TNNI1	5
GO:0045823	positive regulation of heart contraction	5/132	40/18670	8.83229e-06	0.000370474	0.000300044	NKX2-5/HEY2/HRC/RNF207/NPPA	5
GO:0055017	cardiac muscle tissue growth	7/132	105/18670	9.63539e-06	0.000396944	0.000321482	NKX2-5/S1PR1/HEY2/GATA4/MEF2C/NPPA/HAMP	7
GO:0003215	cardiac right ventricle morphogenesis	4/132	20/18670	1.05941e-05	0.000428781	0.000347267	NKX2-5/HEY2/GATA4/SMARCD3	4
GO:0099622	cardiac muscle cell membrane repolarization	5/132	42/18670	1.12898e-05	0.00044906	0.00036369	KCNN2/RNF207/ATP1B1/NPPA/SNTA1	5
GO:1903169	regulation of calcium ion transmembrane transport	8/132	152/18670	1.26006e-05	0.000492703	0.000399036	HRC/ATP1B1/NPPA/PRKCE/JPH2/RRAD/SLC8A1/CAPN3	8
GO:2000738	positive regulation of stem cell differentiation	4/132	21/18670	1.30152e-05	0.000500435	0.000405299	NKX2-5/RBM24/GATA4/HOXB4	4
GO:0086001	cardiac muscle cell action potential	6/132	74/18670	1.39219e-05	0.000526523	0.000426426	HCN4/KCNN2/RNF207/ATP1B1/SLC8A1/SNTA1	6
GO:0010927	cellular component assembly involved in morphogenesis	7/132	115/18670	1.74946e-05	0.000650968	0.000527214	NKX2-5/MEF2C/MYH6/PGM5/ACTC1/CAPN3/MYLK3	7
GO:0043462	regulation of ATPase activity	6/132	80/18670	2.18146e-05	0.000791821	0.000641289	DNAJB2/MYH6/MYL3/MYL4/ATP1B1/ATP1B2	6
GO:0055010	ventricular cardiac muscle tissue morphogenesis	5/132	48/18670	2.19664e-05	0.000791821	0.000641289	NKX2-5/HEY2/MYH6/MYL3/TNNI1	5
GO:0086064	cell communication by electrical coupling involved in cardiac conduction	4/132	24/18670	2.27308e-05	0.000806768	0.000653395	HRC/ATP1B1/ATP1B2/SLC8A1	4
GO:0002028	regulation of sodium ion transport	6/132	85/18670	3.08468e-05	0.00107824	0.000873256	NKX2-5/ATP1B1/ATP1B2/PRKCE/SLC8A1/SNTA1	6
GO:1901018	positive regulation of potassium ion transmembrane transporter activity	4/132	26/18670	3.1632e-05	0.00108918	0.000882117	RNF207/ATP1B1/ATP1B2/NPPA	4
GO:0045214	sarcomere organization	5/132	53/18670	3.57876e-05	0.00121415	0.000983329	NKX2-5/MEF2C/MYH6/CAPN3/MYLK3	5
GO:0002026	regulation of the force of heart contraction	4/132	27/18670	3.69303e-05	0.00123476	0.00100002	MYH6/MYL3/MYL4/SLC8A1	4
GO:0003211	cardiac ventricle formation	3/132	10/18670	3.99782e-05	0.00131757	0.00106709	NKX2-5/MEF2C/SMARCD3	3
GO:2001257	regulation of cation channel activity	8/132	180/18670	4.25599e-05	0.00137445	0.00111316	PPARGC1A/CRHBP/HRC/RNF207/MEF2C/NPPA/JPH2/RRAD	8
GO:0032781	positive regulation of ATPase activity	5/132	55/18670	4.28957e-05	0.00137445	0.00111316	DNAJB2/MYL3/MYL4/ATP1B1/ATP1B2	5
GO:0051147	regulation of muscle cell differentiation	8/132	181/18670	4.42665e-05	0.00139894	0.00113299	NKX2-5/RBM24/HEY2/MEF2C/NFATC2/HAMP/SMARCD3/MYLK3	8
GO:0010644	cell communication by electrical coupling	4/132	29/18670	4.94346e-05	0.00154116	0.00124817	HRC/ATP1B1/ATP1B2/SLC8A1	4
GO:0003209	cardiac atrium morphogenesis	4/132	30/18670	5.67285e-05	0.00174497	0.00141324	NKX2-5/HEY2/GATA4/MYH6	4
GO:0003299	muscle hypertrophy in response to stress	4/132	31/18670	6.47771e-05	0.00191591	0.00155168	HEY2/MEF2C/MYH6/NPPA	4
GO:0014887	cardiac muscle adaptation	4/132	31/18670	6.47771e-05	0.00191591	0.00155168	HEY2/MEF2C/MYH6/NPPA	4
GO:0014898	cardiac muscle hypertrophy in response to stress	4/132	31/18670	6.47771e-05	0.00191591	0.00155168	HEY2/MEF2C/MYH6/NPPA	4
GO:0003207	cardiac chamber formation	3/132	12/18670	7.25374e-05	0.00211828	0.00171557	NKX2-5/MEF2C/SMARCD3	3
GO:0061384	heart trabecula morphogenesis	4/132	32/18670	7.3627e-05	0.00212322	0.00171958	NKX2-5/S1PR1/HEY2/ADAMTS1	4
GO:0051924	regulation of calcium ion transport	9/132	254/18670	8.2108e-05	0.00233856	0.00189398	HRC/ATP1B1/NPPA/PRKCE/JPH2/RRAD/SLC8A1/CAMK2A/CAPN3	9
GO:0060347	heart trabecula formation	3/132	13/18670	9.38112e-05	0.0026393	0.00213755	NKX2-5/HEY2/ADAMTS1	3
GO:0035265	organ growth	8/132	204/18670	0.000102488	0.00284424	0.00230352	NKX2-5/S1PR1/HEY2/GATA4/MEF2C/MYH6/NPPA/HAMP	8
GO:1905207	regulation of cardiocyte differentiation	5/132	66/18670	0.000103561	0.00284424	0.00230352	NKX2-5/HEY2/GATA4/MEF2C/HAMP	5
GO:0003230	cardiac atrium development	4/132	35/18670	0.00010546	0.00285983	0.00231615	NKX2-5/HEY2/GATA4/MYH6	4
GO:0003300	cardiac muscle hypertrophy	6/132	106/18670	0.000106608	0.00285983	0.00231615	HEY2/GATA4/MEF2C/MYH6/NPPA/HAMP	6
GO:1901861	regulation of muscle tissue development	7/132	155/18670	0.000117516	0.0031139	0.00252193	PPARGC1A/NKX2-5/RBM24/HEY2/MEF2C/JPH2/HAMP	7
GO:0036376	sodium ion export across plasma membrane	3/132	14/18670	0.000118779	0.0031139	0.00252193	ATP1B1/ATP1B2/SLC8A1	3
GO:0014897	striated muscle hypertrophy	6/132	109/18670	0.000124385	0.0031884	0.00258226	HEY2/GATA4/MEF2C/MYH6/NPPA/HAMP	6
GO:0051149	positive regulation of muscle cell differentiation	6/132	109/18670	0.000124385	0.0031884	0.00258226	RBM24/MEF2C/NFATC2/HAMP/SMARCD3/MYLK3	6
GO:0014896	muscle hypertrophy	6/132	111/18670	0.000137488	0.00348554	0.00282291	HEY2/GATA4/MEF2C/MYH6/NPPA/HAMP	6
GO:0043270	positive regulation of ion transport	9/132	275/18670	0.000149867	0.00375807	0.00304363	NKX2-5/RNF207/ATP1B1/ATP1B2/NPPA/JPH2/TRH/CAMK2A/CAPN3	9
GO:0051155	positive regulation of striated muscle cell differentiation	5/132	72/18670	0.000156738	0.00388812	0.00314895	RBM24/MEF2C/NFATC2/HAMP/MYLK3	5
GO:0019722	calcium-mediated signaling	8/132	218/18670	0.000161974	0.00397527	0.00321954	RCAN1/HRC/NFATC2/ATP1B1/JPH2/SLC8A1/VCAM1/CCRL2	8
GO:1903524	positive regulation of blood circulation	5/132	73/18670	0.000167317	0.00406316	0.00329072	NKX2-5/HEY2/HRC/RNF207/NPPA	5
GO:0086003	cardiac muscle cell contraction	5/132	74/18670	0.000178432	0.00421446	0.00341326	HCN4/GATA4/KCNN2/RNF207/SNTA1	5
GO:0055012	ventricular cardiac muscle cell differentiation	3/132	16/18670	0.000180855	0.00421446	0.00341326	NKX2-5/HEY2/MEF2C	3
GO:0055119	relaxation of cardiac muscle	3/132	16/18670	0.000180855	0.00421446	0.00341326	HRC/ATP1B1/SLC8A1	3
GO:0060413	atrial septum morphogenesis	3/132	16/18670	0.000180855	0.00421446	0.00341326	NKX2-5/HEY2/GATA4	3
GO:0051153	regulation of striated muscle cell differentiation	6/132	117/18670	0.00018347	0.00423265	0.00342799	NKX2-5/RBM24/MEF2C/NFATC2/HAMP/MYLK3	6
GO:1901381	positive regulation of potassium ion transmembrane transport	4/132	41/18670	0.000197391	0.00446452	0.00361578	RNF207/ATP1B1/ATP1B2/NPPA	4
GO:1905209	positive regulation of cardiocyte differentiation	4/132	41/18670	0.000197391	0.00446452	0.00361578	NKX2-5/GATA4/MEF2C/HAMP	4
GO:0006883	cellular sodium ion homeostasis	3/132	17/18670	0.000218475	0.00489342	0.00396315	ATP1B1/ATP1B2/SLC8A1	3
GO:0001570	vasculogenesis	5/132	79/18670	0.000242706	0.00538386	0.00436035	NKX2-5/EMP2/HEY2/GDF2/MYO18B	5
GO:0045471	response to ethanol	6/132	125/18670	0.000262794	0.00577396	0.00467629	CRHBP/PRKCE/HAMP/ACTC1/TRH/VCAM1	6
GO:0051279	regulation of release of sequestered calcium ion into cytosol	5/132	82/18670	0.000288911	0.00624159	0.00505502	HRC/PRKCE/JPH2/SLC8A1/CAPN3	5
GO:0019932	second-messenger-mediated signaling	11/132	439/18670	0.000289489	0.00624159	0.00505502	RCAN1/ADGRD1/HRC/NFATC2/ATP1B1/NPPA/NPPB/JPH2/SLC8A1/VCAM1/CCRL2	11
GO:0033002	muscle cell proliferation	8/132	239/18670	0.000302271	0.00645685	0.00522935	PPARGC1A/NKX2-5/S1PR1/HEY2/ANGPT1/MEF2C/NDRG2/ADAMTS1	8
GO:0060420	regulation of heart growth	5/132	84/18670	0.000323228	0.00684117	0.00554061	NKX2-5/HEY2/MEF2C/MYH6/HAMP	5
GO:0061383	trabecula morphogenesis	4/132	47/18670	0.000336458	0.00705644	0.00571496	NKX2-5/S1PR1/HEY2/ADAMTS1	4
GO:0043268	positive regulation of potassium ion transport	4/132	48/18670	0.000365048	0.00749045	0.00606645	RNF207/ATP1B1/ATP1B2/NPPA	4
GO:0140115	export across plasma membrane	4/132	48/18670	0.000365048	0.00749045	0.00606645	ATP1B1/ATP1B2/NPPA/SLC8A1	4
GO:0001508	action potential	6/132	133/18670	0.000366892	0.00749045	0.00606645	HCN4/KCNN2/RNF207/ATP1B1/SLC8A1/SNTA1	6
GO:1901863	positive regulation of muscle tissue development	5/132	88/18670	0.000401037	0.00811572	0.00657286	PPARGC1A/RBM24/HEY2/MEF2C/HAMP	5
GO:0003283	atrial septum development	3/132	21/18670	0.000418564	0.00839675	0.00680046	NKX2-5/HEY2/GATA4	3
GO:1901019	regulation of calcium ion transmembrane transporter activity	5/132	89/18670	0.000422524	0.00840313	0.00680563	HRC/ATP1B1/NPPA/JPH2/RRAD	5
GO:1901379	regulation of potassium ion transmembrane transport	5/132	90/18670	0.000444869	0.0087719	0.00710429	KCNN2/RNF207/ATP1B1/ATP1B2/NPPA	5
GO:0035725	sodium ion transmembrane transport	6/132	140/18670	0.000482244	0.00942828	0.00763589	HCN4/ATP1B1/ATP1B2/PRKCE/SLC8A1/SNTA1	6
GO:0003179	heart valve morphogenesis	4/132	52/18670	0.000496945	0.00955376	0.00773752	HEY2/GATA4/MEF2C/ADAMTS9	4
GO:0055078	sodium ion homeostasis	4/132	52/18670	0.000496945	0.00955376	0.00773752	ATP1B1/ATP1B2/NPPB/SLC8A1	4
GO:0046677	response to antibiotic	9/132	327/18670	0.000535016	0.0102007	0.00826145	CRHBP/MB/MEF2C/PRKCE/HAMP/SLC8A1/ACTC1/TRH/VCAM1	9
GO:1904064	positive regulation of cation transmembrane transport	6/132	144/18670	0.000559805	0.0105858	0.00857337	RNF207/ATP1B1/ATP1B2/NPPA/JPH2/CAPN3	6
GO:0110020	regulation of actomyosin structure organization	5/132	95/18670	0.000570232	0.0106953	0.00866206	S1PR1/ARHGAP6/MEF2C/WNT11/MYLK3	5
GO:0060343	trabecula formation	3/132	24/18670	0.000627176	0.0116685	0.00945024	NKX2-5/HEY2/ADAMTS1	3
GO:0010665	regulation of cardiac muscle cell apoptotic process	4/132	57/18670	0.000705599	0.0130225	0.0105469	NKX2-5/HEY2/GATA4/CAMK2A	4
GO:0055024	regulation of cardiac muscle tissue development	5/132	100/18670	0.000720427	0.0131907	0.010683	NKX2-5/HEY2/MEF2C/JPH2/HAMP	5
GO:0016202	regulation of striated muscle tissue development	6/132	152/18670	0.000743786	0.0135111	0.0109426	NKX2-5/RBM24/HEY2/MEF2C/JPH2/HAMP	6
GO:0010522	regulation of calcium ion transport into cytosol	5/132	102/18670	0.000788115	0.0141506	0.0114604	HRC/PRKCE/JPH2/SLC8A1/CAPN3	5
GO:0010460	positive regulation of heart rate	3/132	26/18670	0.000797387	0.0141506	0.0114604	HEY2/HRC/NPPA	3
GO:0055003	cardiac myofibril assembly	3/132	26/18670	0.000797387	0.0141506	0.0114604	NKX2-5/ACTC1/MYLK3	3
GO:0010662	regulation of striated muscle cell apoptotic process	4/132	59/18670	0.00080418	0.0141622	0.0114698	NKX2-5/HEY2/GATA4/CAMK2A	4
GO:0060485	mesenchyme development	8/132	279/18670	0.000838614	0.0145959	0.0118211	DACT3/NKX2-5/RBM24/HEY2/GATA4/MEF2C/ACTC1/WNT11	8
GO:0034767	positive regulation of ion transmembrane transport	6/132	156/18670	0.000851742	0.0145959	0.0118211	RNF207/ATP1B1/ATP1B2/NPPA/JPH2/CAPN3	6
GO:0048634	regulation of muscle organ development	6/132	156/18670	0.000851742	0.0145959	0.0118211	NKX2-5/RBM24/HEY2/MEF2C/JPH2/HAMP	6
GO:0010659	cardiac muscle cell apoptotic process	4/132	60/18670	0.000856945	0.0145959	0.0118211	NKX2-5/HEY2/GATA4/CAMK2A	4
GO:0032414	positive regulation of ion transmembrane transporter activity	5/132	104/18670	0.000860443	0.0145959	0.0118211	RNF207/ATP1B1/ATP1B2/NPPA/JPH2	5
GO:0043266	regulation of potassium ion transport	5/132	105/18670	0.000898407	0.0151286	0.0122526	KCNN2/RNF207/ATP1B1/ATP1B2/NPPA	5
GO:0001947	heart looping	4/132	61/18670	0.000912105	0.0151383	0.0122604	NKX2-5/GATA4/RNF207/MEF2C	4
GO:0003170	heart valve development	4/132	61/18670	0.000912105	0.0151383	0.0122604	HEY2/GATA4/MEF2C/ADAMTS9	4
GO:0006814	sodium ion transport	7/132	218/18670	0.000923045	0.0152105	0.0123188	HCN4/NKX2-5/ATP1B1/ATP1B2/PRKCE/SLC8A1/SNTA1	7
GO:0010658	striated muscle cell apoptotic process	4/132	62/18670	0.00096972	0.0157545	0.0127595	NKX2-5/HEY2/GATA4/CAMK2A	4
GO:1902305	regulation of sodium ion transmembrane transport	4/132	62/18670	0.00096972	0.0157545	0.0127595	ATP1B1/ATP1B2/PRKCE/SNTA1	4
GO:0086013	membrane repolarization during cardiac muscle cell action potential	3/132	28/18670	0.000994395	0.0160424	0.0129927	KCNN2/RNF207/ATP1B1	3
GO:0010882	regulation of cardiac muscle contraction by calcium ion signaling	3/132	29/18670	0.00110343	0.0176779	0.0143172	HRC/ATP1B1/SLC8A1	3
GO:1901016	regulation of potassium ion transmembrane transporter activity	4/132	65/18670	0.00115788	0.0184222	0.01492	RNF207/ATP1B1/ATP1B2/NPPA	4
GO:0003279	cardiac septum development	5/132	112/18670	0.0012001	0.0188343	0.0152537	ADAMTS6/NKX2-5/HEY2/GATA4/WNT11	5
GO:0032411	positive regulation of transporter activity	5/132	112/18670	0.0012001	0.0188343	0.0152537	RNF207/ATP1B1/ATP1B2/NPPA/JPH2	5
GO:0046620	regulation of organ growth	5/132	113/18670	0.00124864	0.0194636	0.0157635	NKX2-5/HEY2/MEF2C/MYH6/HAMP	5
GO:0003143	embryonic heart tube morphogenesis	4/132	67/18670	0.00129667	0.0199427	0.0161515	NKX2-5/GATA4/RNF207/MEF2C	4
GO:0061371	determination of heart left/right asymmetry	4/132	67/18670	0.00129667	0.0199427	0.0161515	NKX2-5/GATA4/RNF207/MEF2C	4
GO:0086011	membrane repolarization during action potential	3/132	31/18670	0.00134347	0.0203908	0.0165143	KCNN2/RNF207/ATP1B1	3
GO:0090075	relaxation of muscle	3/132	31/18670	0.00134347	0.0203908	0.0165143	HRC/ATP1B1/SLC8A1	3
GO:0086019	cell-cell signaling involved in cardiac conduction	3/132	32/18670	0.00147484	0.0220938	0.0178936	HCN4/KCNN2/RNF207	3
GO:0099623	regulation of cardiac muscle cell membrane repolarization	3/132	32/18670	0.00147484	0.0220938	0.0178936	RNF207/NPPA/SNTA1	3
GO:0010765	positive regulation of sodium ion transport	3/132	34/18670	0.00176109	0.0260861	0.0211269	NKX2-5/ATP1B1/ATP1B2	3
GO:0032970	regulation of actin filament-based process	9/132	388/18670	0.00177133	0.0260861	0.0211269	HCN4/S1PR1/GATA4/RNF207/ARHGAP6/MEF2C/PRKCE/WNT11/MYLK3	9
GO:0071466	cellular response to xenobiotic stimulus	6/132	180/18670	0.00177525	0.0260861	0.0211269	PPARGC1A/FBXO32/CRHBP/ACSL1/GSTM4/SLC8A1	6
GO:0051145	smooth muscle cell differentiation	4/132	74/18670	0.00187394	0.0273237	0.0221292	HEY2/MEF2C/NFATC2/SMARCD3	4
GO:0051209	release of sequestered calcium ion into cytosol	5/132	124/18670	0.00188316	0.0273237	0.0221292	HRC/PRKCE/JPH2/SLC8A1/CAPN3	5
GO:0071312	cellular response to alkaloid	3/132	35/18670	0.00191631	0.0276308	0.0223779	PPARGC1A/CRHBP/SLC8A1	3
GO:0070588	calcium ion transmembrane transport	8/132	319/18670	0.00196295	0.0280372	0.0227071	HRC/ATP1B1/NPPA/PRKCE/JPH2/RRAD/SLC8A1/CAPN3	8
GO:0003281	ventricular septum development	4/132	75/18670	0.0019688	0.0280372	0.0227071	NKX2-5/HEY2/GATA4/WNT11	4
GO:0051283	negative regulation of sequestering of calcium ion	5/132	126/18670	0.00201995	0.0285891	0.0231541	HRC/PRKCE/JPH2/SLC8A1/CAPN3	5
GO:0060411	cardiac septum morphogenesis	4/132	76/18670	0.00206694	0.0289041	0.0234092	NKX2-5/HEY2/GATA4/WNT11	4
GO:0071392	cellular response to estradiol stimulus	3/132	36/18670	0.00207979	0.0289041	0.0234092	PPARGC1A/FAM210B/CRHBP	3
GO:2000310	regulation of NMDA receptor activity	3/132	36/18670	0.00207979	0.0289041	0.0234092	PPARGC1A/CRHBP/MEF2C	3
GO:0030308	negative regulation of cell growth	6/132	186/18670	0.00209417	0.0289296	0.0234299	DACT3/GDF2/DNAJB2/NPPA/NPPB/WNT11	6
GO:0007168	receptor guanylyl cyclase signaling pathway	2/132	10/18670	0.00215108	0.0290843	0.0235552	NPPA/NPPB	2
GO:0035865	cellular response to potassium ion	2/132	10/18670	0.00215108	0.0290843	0.0235552	PPARGC1A/CRHBP	2
GO:0071313	cellular response to caffeine	2/132	10/18670	0.00215108	0.0290843	0.0235552	PPARGC1A/SLC8A1	2
GO:0051282	regulation of sequestering of calcium ion	5/132	128/18670	0.00216386	0.0290843	0.0235552	HRC/PRKCE/JPH2/SLC8A1/CAPN3	5
GO:0035050	embryonic heart tube development	4/132	77/18670	0.0021684	0.0290843	0.0235552	NKX2-5/GATA4/RNF207/MEF2C	4
GO:0055021	regulation of cardiac muscle tissue growth	4/132	78/18670	0.00227326	0.0303145	0.0245514	NKX2-5/HEY2/MEF2C/HAMP	4
GO:0003151	outflow tract morphogenesis	4/132	79/18670	0.00238155	0.0313463	0.0253871	NKX2-5/HEY2/MEF2C/WNT11	4
GO:0051208	sequestering of calcium ion	5/132	131/18670	0.00239356	0.0313463	0.0253871	HRC/PRKCE/JPH2/SLC8A1/CAPN3	5
GO:0003298	physiological muscle hypertrophy	3/132	38/18670	0.00243216	0.0313463	0.0253871	GATA4/NPPA/HAMP	3
GO:0003301	physiological cardiac muscle hypertrophy	3/132	38/18670	0.00243216	0.0313463	0.0253871	GATA4/NPPA/HAMP	3
GO:0010667	negative regulation of cardiac muscle cell apoptotic process	3/132	38/18670	0.00243216	0.0313463	0.0253871	NKX2-5/HEY2/GATA4	3
GO:0061049	cell growth involved in cardiac muscle cell development	3/132	38/18670	0.00243216	0.0313463	0.0253871	GATA4/NPPA/HAMP	3
GO:0014855	striated muscle cell proliferation	4/132	81/18670	0.0026087	0.0326887	0.0264743	NKX2-5/HEY2/ANGPT1/MEF2C	4
GO:0006182	cGMP biosynthetic process	2/132	11/18670	0.00261694	0.0326887	0.0264743	NPPA/NPPB	2
GO:0055015	ventricular cardiac muscle cell development	2/132	11/18670	0.00261694	0.0326887	0.0264743	NKX2-5/HEY2	2
GO:0099624	atrial cardiac muscle cell membrane repolarization	2/132	11/18670	0.00261694	0.0326887	0.0264743	KCNN2/NPPA	2
GO:0043114	regulation of vascular permeability	3/132	39/18670	0.00262133	0.0326887	0.0264743	ANGPT1/NPPB/MYLK3	3
GO:0060306	regulation of membrane repolarization	3/132	39/18670	0.00262133	0.0326887	0.0264743	RNF207/NPPA/SNTA1	3
GO:0010664	negative regulation of striated muscle cell apoptotic process	3/132	41/18670	0.00302635	0.0375364	0.0304005	NKX2-5/HEY2/GATA4	3
GO:0010649	regulation of cell communication by electrical coupling	2/132	12/18670	0.00312582	0.0381549	0.0309013	HRC/SLC8A1	2
GO:0042308	negative regulation of protein import into nucleus	2/132	12/18670	0.00312582	0.0381549	0.0309013	ANGPT1/FERMT1	2
GO:1904590	negative regulation of protein import	2/132	12/18670	0.00312582	0.0381549	0.0309013	ANGPT1/FERMT1	2
GO:0097553	calcium ion transmembrane import into cytosol	5/132	140/18670	0.00318907	0.038722	0.0313606	HRC/PRKCE/JPH2/SLC8A1/CAPN3	5
GO:0034764	positive regulation of transmembrane transport	6/132	204/18670	0.00331339	0.0400209	0.0324126	RNF207/ATP1B1/ATP1B2/NPPA/JPH2/CAPN3	6
GO:0045844	positive regulation of striated muscle tissue development	4/132	87/18670	0.00337859	0.0403855	0.0327079	RBM24/HEY2/MEF2C/HAMP	4
GO:0048636	positive regulation of muscle organ development	4/132	87/18670	0.00337859	0.0403855	0.0327079	RBM24/HEY2/MEF2C/HAMP	4
GO:0086004	regulation of cardiac muscle cell contraction	3/132	43/18670	0.00346779	0.0412381	0.0333984	HCN4/GATA4/RNF207	3
GO:0098659	inorganic cation import across plasma membrane	4/132	88/18670	0.00352038	0.0414363	0.0335589	HCN4/ATP1B1/ATP1B2/SLC8A1	4
GO:0099587	inorganic ion import across plasma membrane	4/132	88/18670	0.00352038	0.0414363	0.0335589	HCN4/ATP1B1/ATP1B2/SLC8A1	4
GO:0010763	positive regulation of fibroblast migration	2/132	13/18670	0.0036771	0.0421	0.0340964	PRKCE/SLC8A1	2
GO:0030007	cellular potassium ion homeostasis	2/132	13/18670	0.0036771	0.0421	0.0340964	ATP1B1/ATP1B2	2
GO:0042178	xenobiotic catabolic process	2/132	13/18670	0.0036771	0.0421	0.0340964	ACSL1/GSTM4	2
GO:0071415	cellular response to purine-containing compound	2/132	13/18670	0.0036771	0.0421	0.0340964	PPARGC1A/SLC8A1	2
GO:0003197	endocardial cushion development	3/132	44/18670	0.00370248	0.0421	0.0340964	RBM24/HEY2/GATA4	3
GO:0060412	ventricular septum morphogenesis	3/132	44/18670	0.00370248	0.0421	0.0340964	NKX2-5/HEY2/WNT11	3
GO:0031589	cell-substrate adhesion	8/132	354/18670	0.00371229	0.0421	0.0340964	DUSP3/EMP2/ANGPT1/ARHGAP6/FERMT1/PRKCE/ADAMTS9/VCAM1	8
GO:0006816	calcium ion transport	9/132	434/18670	0.003741	0.0421	0.0340964	HRC/ATP1B1/NPPA/PRKCE/JPH2/RRAD/SLC8A1/CAMK2A/CAPN3	9
GO:0042391	regulation of membrane potential	9/132	434/18670	0.003741	0.0421	0.0340964	HCN4/KCNN2/RNF207/MEF2C/ATP1B1/ATP1B2/NPPA/SLC8A1/SNTA1	9
GO:0001666	response to hypoxia	8/132	359/18670	0.0040382	0.045224	0.0366265	PPARGC1A/MB/ATP1B1/NPPA/PRKCE/SLC8A1/TRH/VCAM1	8
GO:0090130	tissue migration	8/132	361/18670	0.00417459	0.0464681	0.0376341	EMP2/GDF2/ANGPT1/MEF2C/FERMT1/PRKCE/ADAMTS9/ACTC1	8
GO:0003188	heart valve formation	2/132	14/18670	0.00427015	0.0464681	0.0376341	HEY2/GATA4	2
GO:0010248	establishment or maintenance of transmembrane electrochemical gradient	2/132	14/18670	0.00427015	0.0464681	0.0376341	ATP1B1/ATP1B2	2
GO:0060452	positive regulation of cardiac muscle contraction	2/132	14/18670	0.00427015	0.0464681	0.0376341	RNF207/NPPA	2
GO:1905064	negative regulation of vascular smooth muscle cell differentiation	2/132	14/18670	0.00427015	0.0464681	0.0376341	HEY2/NFATC2	2
GO:2001212	regulation of vasculogenesis	2/132	14/18670	0.00427015	0.0464681	0.0376341	EMP2/HEY2	2
GO:0070167	regulation of biomineral tissue development	4/132	94/18670	0.0044568	0.0473847	0.0383765	S1PR1/HEY2/MEF2C/SLC8A1	4
GO:0110149	regulation of biomineralization	4/132	94/18670	0.0044568	0.0473847	0.0383765	S1PR1/HEY2/MEF2C/SLC8A1	4
GO:1903115	regulation of actin filament-based movement	3/132	47/18670	0.00446386	0.0473847	0.0383765	HCN4/GATA4/RNF207	3
GO:0007389	pattern specification process	9/132	446/18670	0.00446631	0.0473847	0.0383765	NKX2-5/HEY2/GATA4/HOXB4/RNF207/MEF2C/MLLT3/IRX4/SMARCD3	9
GO:0043393	regulation of protein binding	6/132	217/18670	0.00447762	0.0473847	0.0383765	XIRP1/MAPRE3/ANGPT1/DNAJB2/MEF2C/SMARCD3	6
GO:0071805	potassium ion transmembrane transport	6/132	217/18670	0.00447762	0.0473847	0.0383765	HCN4/KCNN2/RNF207/ATP1B1/ATP1B2/NPPA	6
GO:0051150	regulation of smooth muscle cell differentiation	3/132	48/18670	0.00473711	0.049193	0.039841	HEY2/NFATC2/SMARCD3	3
GO:0055023	positive regulation of cardiac muscle tissue growth	3/132	48/18670	0.00473711	0.049193	0.039841	HEY2/MEF2C/HAMP	3
GO:1990573	potassium ion import across plasma membrane	3/132	48/18670	0.00473711	0.049193	0.039841	HCN4/ATP1B1/ATP1B2	3
GO:0009410	response to xenobiotic stimulus	7/132	292/18670	0.00476976	0.049193	0.039841	PPARGC1A/FBXO32/CRHBP/ACSL1/GSTM4/PRKCE/SLC8A1	7
GO:0010660	regulation of muscle cell apoptotic process	4/132	96/18670	0.00480283	0.049193	0.039841	NKX2-5/HEY2/GATA4/CAMK2A	4
GO:0036293	response to decreased oxygen levels	8/132	370/18670	0.00483293	0.049193	0.039841	PPARGC1A/MB/ATP1B1/NPPA/PRKCE/SLC8A1/TRH/VCAM1	8
GO:0003128	heart field specification	2/132	15/18670	0.00490437	0.049193	0.039841	MEF2C/SMARCD3	2
GO:0007512	adult heart development	2/132	15/18670	0.00490437	0.049193	0.039841	NKX2-5/MYH6	2
GO:0014874	response to stimulus involved in regulation of muscle adaptation	2/132	15/18670	0.00490437	0.049193	0.039841	PPARGC1A/FBXO32	2
GO:0035864	response to potassium ion	2/132	15/18670	0.00490437	0.049193	0.039841	PPARGC1A/CRHBP	2
GO:0098719	sodium ion import across plasma membrane	2/132	15/18670	0.00490437	0.049193	0.039841	HCN4/SLC8A1	2
GO:1901841	regulation of high voltage-gated calcium channel activity	2/132	15/18670	0.00490437	0.049193	0.039841	NPPA/RRAD	2
GO:0060402	calcium ion transport into cytosol	5/132	158/18670	0.005325	0.0529991	0.0429235	HRC/PRKCE/JPH2/SLC8A1/CAPN3	5
GO:0007160	cell-matrix adhesion	6/132	225/18670	0.00532977	0.0529991	0.0429235	DUSP3/EMP2/ARHGAP6/FERMT1/ADAMTS9/VCAM1	6
GO:0010657	muscle cell apoptotic process	4/132	100/18670	0.00554815	0.0542758	0.0439575	NKX2-5/HEY2/GATA4/CAMK2A	4
GO:0060840	artery development	4/132	100/18670	0.00554815	0.0542758	0.0439575	ADAMTS6/HEY2/ADAMTS9/WNT11	4
GO:0003222	ventricular trabecula myocardium morphogenesis	2/132	16/18670	0.00557916	0.0542758	0.0439575	NKX2-5/HEY2	2
GO:0045989	positive regulation of striated muscle contraction	2/132	16/18670	0.00557916	0.0542758	0.0439575	RNF207/NPPA	2
GO:0097067	cellular response to thyroid hormone stimulus	2/132	16/18670	0.00557916	0.0542758	0.0439575	PPARGC1A/CTSB	2
GO:0001667	ameboidal-type cell migration	9/132	462/18670	0.00559932	0.0542758	0.0439575	EMP2/GDF2/ANGPT1/MEF2C/FERMT1/PRKCE/ADAMTS9/SLC8A1/WNT11	9
GO:0060421	positive regulation of heart growth	3/132	52/18670	0.00593015	0.0570036	0.0461667	HEY2/MEF2C/HAMP	3
GO:0072132	mesenchyme morphogenesis	3/132	52/18670	0.00593015	0.0570036	0.0461667	HEY2/ACTC1/WNT11	3
GO:1903320	regulation of protein modification by small protein conjugation or removal	6/132	231/18670	0.00604284	0.0575685	0.0466243	SH3RF2/ANGPT1/DNAJB2/PRKCE/CAPN3/RASSF5	6
GO:0031214	biomineral tissue development	5/132	163/18670	0.00606378	0.0575685	0.0466243	S1PR1/HEY2/MEF2C/SLC8A1/WNT11	5
GO:0110148	biomineralization	5/132	163/18670	0.00606378	0.0575685	0.0466243	S1PR1/HEY2/MEF2C/SLC8A1/WNT11	5
GO:0045661	regulation of myoblast differentiation	3/132	53/18670	0.00625388	0.0580931	0.0470491	RBM24/MEF2C/CAPN3	3
GO:0071320	cellular response to cAMP	3/132	53/18670	0.00625388	0.0580931	0.0470491	HCN4/CRHBP/SLC8A1	3
GO:0031000	response to caffeine	2/132	17/18670	0.00629392	0.0580931	0.0470491	PPARGC1A/SLC8A1	2
GO:0036270	response to diuretic	2/132	17/18670	0.00629392	0.0580931	0.0470491	PPARGC1A/SLC8A1	2
GO:0046068	cGMP metabolic process	2/132	17/18670	0.00629392	0.0580931	0.0470491	NPPA/NPPB	2
GO:1903818	positive regulation of voltage-gated potassium channel activity	2/132	17/18670	0.00629392	0.0580931	0.0470491	RNF207/NPPA	2
GO:0097305	response to alcohol	6/132	233/18670	0.00629531	0.0580931	0.0470491	CRHBP/PRKCE/HAMP/ACTC1/TRH/VCAM1	6
GO:0090100	positive regulation of transmembrane receptor protein serine/threonine kinase signaling pathway	4/132	104/18670	0.00636706	0.0585212	0.0473958	CDKN1C/GATA4/GDF2/FERMT1	4
GO:0043122	regulation of I-kappaB kinase/NF-kappaB signaling	6/132	237/18670	0.00682317	0.0624645	0.0505895	TMED4/MAPKBP1/ANGPT1/TNFRSF19/PRKCE/CAPN3	6
GO:0016311	dephosphorylation	9/132	478/18670	0.00694356	0.0627794	0.0508445	PHACTR3/SGPP2/SH3RF2/RCAN1/DUSP3/MEF2C/MYH6/PTPRD/PPP1R14C	9
GO:0070482	response to oxygen levels	8/132	394/18670	0.00698051	0.0627794	0.0508445	PPARGC1A/MB/ATP1B1/NPPA/PRKCE/SLC8A1/TRH/VCAM1	8
GO:0043502	regulation of muscle adaptation	4/132	107/18670	0.00703135	0.0627794	0.0508445	PPARGC1A/FBXO32/HAMP/TNNI1	4
GO:0070838	divalent metal ion transport	9/132	479/18670	0.00703513	0.0627794	0.0508445	HRC/ATP1B1/NPPA/PRKCE/JPH2/RRAD/SLC8A1/CAMK2A/CAPN3	9
GO:0048660	regulation of smooth muscle cell proliferation	5/132	169/18670	0.00704221	0.0627794	0.0508445	PPARGC1A/S1PR1/MEF2C/NDRG2/ADAMTS1	5
GO:0035994	response to muscle stretch	2/132	18/18670	0.00704806	0.0627794	0.0508445	NPPA/SLC8A1	2
GO:0048739	cardiac muscle fiber development	2/132	18/18670	0.00704806	0.0627794	0.0508445	MYH6/MYO18B	2
GO:0006813	potassium ion transport	6/132	240/18670	0.00723965	0.064238	0.0520258	HCN4/KCNN2/RNF207/ATP1B1/ATP1B2/NPPA	6
GO:0086002	cardiac muscle cell action potential involved in contraction	3/132	56/18670	0.00728759	0.0644156	0.0521697	KCNN2/RNF207/SNTA1	3
GO:0048659	smooth muscle cell proliferation	5/132	171/18670	0.00739152	0.0650849	0.0527117	PPARGC1A/S1PR1/MEF2C/NDRG2/ADAMTS1	5
GO:0009152	purine ribonucleotide biosynthetic process	5/132	172/18670	0.00757064	0.0664086	0.0537838	PPARGC1A/ACSL1/NPPA/NPPB/HACD1	5
GO:0007204	positive regulation of cytosolic calcium ion concentration	7/132	319/18670	0.00762878	0.0666267	0.0539604	S1PR1/HRC/PRKCE/JPH2/SLC8A1/CAPN3/CCRL2	7
GO:0060043	regulation of cardiac muscle cell proliferation	3/132	57/18670	0.00765326	0.0666267	0.0539604	NKX2-5/HEY2/MEF2C	3
GO:0072511	divalent inorganic cation transport	9/132	486/18670	0.00770244	0.0668028	0.054103	HRC/ATP1B1/NPPA/PRKCE/JPH2/RRAD/SLC8A1/CAMK2A/CAPN3	9
GO:0003085	negative regulation of systemic arterial blood pressure	2/132	19/18670	0.00784099	0.0669969	0.0542603	NPPA/NPPB	2
GO:0033189	response to vitamin A	2/132	19/18670	0.00784099	0.0669969	0.0542603	GATA4/HAMP	2
GO:0035338	long-chain fatty-acyl-CoA biosynthetic process	2/132	19/18670	0.00784099	0.0669969	0.0542603	ACSL1/HACD1	2
GO:0042693	muscle cell fate commitment	2/132	19/18670	0.00784099	0.0669969	0.0542603	NKX2-5/MEF2C	2
GO:0006470	protein dephosphorylation	7/132	321/18670	0.00788201	0.0670989	0.0543429	PHACTR3/SH3RF2/RCAN1/DUSP3/MYH6/PTPRD/PPP1R14C	7
GO:0060562	epithelial tube morphogenesis	7/132	322/18670	0.00801093	0.0678545	0.0549548	NKX2-5/GATA4/GDF2/RNF207/MEF2C/KIF26B/WNT11	7
GO:0035904	aorta development	3/132	58/18670	0.0080296	0.0678545	0.0549548	ADAMTS6/HEY2/ADAMTS9	3
GO:0003018	vascular process in circulatory system	5/132	175/18670	0.00812612	0.0681707	0.0552109	ANGPT1/NPPA/NPPB/SLC8A1/MYLK3	5
GO:0010921	regulation of phosphatase activity	5/132	175/18670	0.00812612	0.0681707	0.0552109	PHACTR3/SH3RF2/RCAN1/MEF2C/PPP1R14C	5
GO:0014902	myotube differentiation	4/132	112/18670	0.0082375	0.0686062	0.0555636	NKX2-5/RBM24/MEF2C/NFATC2	4
GO:0043279	response to alkaloid	4/132	112/18670	0.0082375	0.0686062	0.0555636	PPARGC1A/CRHBP/PRKCE/SLC8A1	4
GO:0060401	cytosolic calcium ion transport	5/132	176/18670	0.0083174	0.0690225	0.0559007	HRC/PRKCE/JPH2/SLC8A1/CAPN3	5
GO:0010656	negative regulation of muscle cell apoptotic process	3/132	59/18670	0.00841667	0.0695959	0.0563652	NKX2-5/HEY2/GATA4	3
GO:0045926	negative regulation of growth	6/132	249/18670	0.00859949	0.0701987	0.0568534	DACT3/GDF2/DNAJB2/NPPA/NPPB/WNT11	6
GO:0010002	cardioblast differentiation	2/132	20/18670	0.00867214	0.0701987	0.0568534	NKX2-5/GATA4	2
GO:0046823	negative regulation of nucleocytoplasmic transport	2/132	20/18670	0.00867214	0.0701987	0.0568534	ANGPT1/FERMT1	2
GO:0086014	atrial cardiac muscle cell action potential	2/132	20/18670	0.00867214	0.0701987	0.0568534	KCNN2/RNF207	2
GO:0086026	atrial cardiac muscle cell to AV node cell signaling	2/132	20/18670	0.00867214	0.0701987	0.0568534	KCNN2/RNF207	2
GO:0086066	atrial cardiac muscle cell to AV node cell communication	2/132	20/18670	0.00867214	0.0701987	0.0568534	KCNN2/RNF207	2
GO:0090090	negative regulation of canonical Wnt signaling pathway	5/132	178/18670	0.00870931	0.0702531	0.0568974	DACT3/NKX2-5/MLLT3/FERMT1/WNT11	5
GO:0030282	bone mineralization	4/132	114/18670	0.00875563	0.0703806	0.0570007	S1PR1/MEF2C/SLC8A1/WNT11	4
GO:0032515	negative regulation of phosphoprotein phosphatase activity	3/132	60/18670	0.00881455	0.0706082	0.0571851	PHACTR3/SH3RF2/PPP1R14C	3
GO:2000736	regulation of stem cell differentiation	4/132	116/18670	0.00929462	0.0741961	0.0600909	NKX2-5/RBM24/GATA4/HOXB4	4
GO:1902307	positive regulation of sodium ion transmembrane transport	2/132	21/18670	0.00954094	0.0756257	0.0612486	ATP1B1/ATP1B2	2
GO:2001014	regulation of skeletal muscle cell differentiation	2/132	21/18670	0.00954094	0.0756257	0.0612486	RBM24/MEF2C	2
GO:0043666	regulation of phosphoprotein phosphatase activity	4/132	117/18670	0.00957204	0.0756257	0.0612486	PHACTR3/SH3RF2/RCAN1/PPP1R14C	4
GO:0010830	regulation of myotube differentiation	3/132	62/18670	0.00964297	0.0756678	0.0612828	NKX2-5/RBM24/NFATC2	3
GO:0055025	positive regulation of cardiac muscle tissue development	3/132	62/18670	0.00964297	0.0756678	0.0612828	HEY2/MEF2C/HAMP	3
GO:0030336	negative regulation of cell migration	7/132	334/18670	0.00968223	0.0757183	0.0613237	PPARGC1A/DUSP3/LRCH1/GDF2/MEF2C/ADAMTS9/WNT11	7
GO:0006879	cellular iron ion homeostasis	3/132	63/18670	0.0100736	0.0779861	0.0631603	GDF2/HAMP/NCOA4	3
GO:0034394	protein localization to cell surface	3/132	63/18670	0.0100736	0.0779861	0.0631603	EMP2/ANGPT1/WNT11	3
GO:0046622	positive regulation of organ growth	3/132	63/18670	0.0100736	0.0779861	0.0631603	HEY2/MEF2C/HAMP	3
GO:0001952	regulation of cell-matrix adhesion	4/132	119/18670	0.0101429	0.0779992	0.0631709	DUSP3/EMP2/ARHGAP6/FERMT1	4
GO:0007368	determination of left/right symmetry	4/132	119/18670	0.0101429	0.0779992	0.0631709	NKX2-5/GATA4/RNF207/MEF2C	4
GO:0009260	ribonucleotide biosynthetic process	5/132	185/18670	0.0101816	0.0780361	0.0632009	PPARGC1A/ACSL1/NPPA/NPPB/HACD1	5
GO:0098739	import across plasma membrane	4/132	120/18670	0.0104365	0.0787608	0.0637877	HCN4/ATP1B1/ATP1B2/SLC8A1	4
GO:0000002	mitochondrial genome maintenance	2/132	22/18670	0.0104468	0.0787608	0.0637877	PPARGC1A/TYMP	2
GO:0009190	cyclic nucleotide biosynthetic process	2/132	22/18670	0.0104468	0.0787608	0.0637877	NPPA/NPPB	2
GO:0045663	positive regulation of myoblast differentiation	2/132	22/18670	0.0104468	0.0787608	0.0637877	RBM24/MEF2C	2
GO:0052652	cyclic purine nucleotide metabolic process	2/132	22/18670	0.0104468	0.0787608	0.0637877	NPPA/NPPB	2
GO:1900449	regulation of glutamate receptor signaling pathway	3/132	64/18670	0.0105153	0.079019	0.0639969	PPARGC1A/CRHBP/MEF2C	3
GO:1901343	negative regulation of vasculature development	5/132	187/18670	0.0106317	0.0796344	0.0644953	HEY2/GDF2/NFATC2/NPPB/ADAMTS9	5
GO:0035308	negative regulation of protein dephosphorylation	3/132	65/18670	0.0109681	0.0816239	0.0661066	PHACTR3/SH3RF2/PPP1R14C	3
GO:0051148	negative regulation of muscle cell differentiation	3/132	65/18670	0.0109681	0.0816239	0.0661066	NKX2-5/HEY2/NFATC2	3
GO:0048568	embryonic organ development	8/132	428/18670	0.0111718	0.0828723	0.0671176	CDKN1C/NKX2-5/HEY2/GATA4/HOXB4/RNF207/MEF2C/WNT11	8
GO:0051928	positive regulation of calcium ion transport	4/132	123/18670	0.01135	0.0834124	0.0675551	ATP1B1/JPH2/CAMK2A/CAPN3	4
GO:0051151	negative regulation of smooth muscle cell differentiation	2/132	23/18670	0.0113892	0.0834124	0.0675551	HEY2/NFATC2	2
GO:0086012	membrane depolarization during cardiac muscle cell action potential	2/132	23/18670	0.0113892	0.0834124	0.0675551	HCN4/SLC8A1	2
GO:1902259	regulation of delayed rectifier potassium channel activity	2/132	23/18670	0.0113892	0.0834124	0.0675551	RNF207/NPPA	2
GO:0098657	import into cell	5/132	191/18670	0.0115726	0.0844873	0.0684256	HCN4/ACSL1/ATP1B1/ATP1B2/SLC8A1	5
GO:0006164	purine nucleotide biosynthetic process	5/132	192/18670	0.0118164	0.0857246	0.0694277	PPARGC1A/ACSL1/NPPA/NPPB/HACD1	5
GO:0046390	ribose phosphate biosynthetic process	5/132	192/18670	0.0118164	0.0857246	0.0694277	PPARGC1A/ACSL1/NPPA/NPPB/HACD1	5
GO:0048662	negative regulation of smooth muscle cell proliferation	3/132	67/18670	0.0119071	0.0858428	0.0695234	PPARGC1A/MEF2C/NDRG2	3
GO:0060038	cardiac muscle cell proliferation	3/132	67/18670	0.0119071	0.0858428	0.0695234	NKX2-5/HEY2/MEF2C	3
GO:2000146	negative regulation of cell motility	7/132	349/18670	0.0121143	0.0870645	0.0705128	PPARGC1A/DUSP3/LRCH1/GDF2/MEF2C/ADAMTS9/WNT11	7
GO:0007249	I-kappaB kinase/NF-kappaB signaling	6/132	269/18670	0.0122627	0.0877044	0.0710311	TMED4/MAPKBP1/ANGPT1/TNFRSF19/PRKCE/CAPN3	6
GO:0003181	atrioventricular valve morphogenesis	2/132	24/18670	0.0123676	0.0877044	0.0710311	HEY2/GATA4	2
GO:0010881	regulation of cardiac muscle contraction by regulation of the release of sequestered calcium ion	2/132	24/18670	0.0123676	0.0877044	0.0710311	HRC/SLC8A1	2
GO:0014850	response to muscle activity	2/132	24/18670	0.0123676	0.0877044	0.0710311	PPARGC1A/CAPN3	2
GO:0035914	skeletal muscle cell differentiation	3/132	68/18670	0.0123934	0.0877044	0.0710311	RBM24/MEF2C/ASB2	3
GO:0003002	regionalization	7/132	351/18670	0.0124691	0.0879702	0.0712464	NKX2-5/HEY2/GATA4/HOXB4/MEF2C/MLLT3/SMARCD3	7
GO:0010631	epithelial cell migration	7/132	352/18670	0.0126493	0.0889695	0.0720557	EMP2/GDF2/ANGPT1/MEF2C/FERMT1/PRKCE/ADAMTS9	7
GO:1902903	regulation of supramolecular fiber organization	7/132	353/18670	0.0128314	0.0899758	0.0728707	S1PR1/MAPRE3/ARHGAP6/MEF2C/PRKCE/WNT11/MYLK3	7
GO:0009855	determination of bilateral symmetry	4/132	128/18670	0.012984	0.0907701	0.073514	NKX2-5/GATA4/RNF207/MEF2C	4
GO:0009749	response to glucose	5/132	197/18670	0.0130879	0.0912202	0.0738785	PPARGC1A/GATA4/PRKCE/SLC8A1/TRH	5
GO:0090132	epithelium migration	7/132	355/18670	0.0132012	0.0917325	0.0742934	EMP2/GDF2/ANGPT1/MEF2C/FERMT1/PRKCE/ADAMTS9	7
GO:0009799	specification of symmetry	4/132	129/18670	0.0133279	0.0921517	0.0746329	NKX2-5/GATA4/RNF207/MEF2C	4
GO:0030325	adrenal gland development	2/132	25/18670	0.0133814	0.0921517	0.0746329	CDKN1C/WNT11	2
GO:0035336	long-chain fatty-acyl-CoA metabolic process	2/132	25/18670	0.0133814	0.0921517	0.0746329	ACSL1/HACD1	2
GO:0051480	regulation of cytosolic calcium ion concentration	7/132	357/18670	0.0135786	0.0932319	0.0755078	S1PR1/HRC/PRKCE/JPH2/SLC8A1/CAPN3/CCRL2	7
GO:1904427	positive regulation of calcium ion transmembrane transport	3/132	71/18670	0.0139201	0.0952928	0.0771769	ATP1B1/JPH2/CAPN3	3
GO:0001822	kidney development	6/132	278/18670	0.0142248	0.0966377	0.0782661	CDKN1C/ANGPT1/MEF2C/KIF26B/WNT11/ADAMTS1	6
GO:0003171	atrioventricular valve development	2/132	26/18670	0.01443	0.0966377	0.0782661	HEY2/GATA4	2
GO:0030318	melanocyte differentiation	2/132	26/18670	0.01443	0.0966377	0.0782661	MEF2C/ADAMTS9	2
GO:0051497	negative regulation of stress fiber assembly	2/132	26/18670	0.01443	0.0966377	0.0782661	S1PR1/ARHGAP6	2
GO:0060314	regulation of ryanodine-sensitive calcium-release channel activity	2/132	26/18670	0.01443	0.0966377	0.0782661	HRC/JPH2	2
GO:0097066	response to thyroid hormone	2/132	26/18670	0.01443	0.0966377	0.0782661	PPARGC1A/CTSB	2
GO:0009746	response to hexose	5/132	202/18670	0.0144491	0.0966377	0.0782661	PPARGC1A/GATA4/PRKCE/SLC8A1/TRH	5
GO:2001259	positive regulation of cation channel activity	3/132	72/18670	0.0144517	0.0966377	0.0782661	RNF207/NPPA/JPH2	3
GO:0031396	regulation of protein ubiquitination	5/132	204/18670	0.0150192	0.100142	0.0811045	SH3RF2/ANGPT1/DNAJB2/PRKCE/RASSF5	5
GO:0072522	purine-containing compound biosynthetic process	5/132	205/18670	0.0153098	0.101786	0.0824356	PPARGC1A/ACSL1/NPPA/NPPB/HACD1	5
GO:0030010	establishment of cell polarity	4/132	135/18670	0.015513	0.102198	0.0827697	FRMD4B/KIF26B/FERMT1/DYNLT1	4
GO:0048643	positive regulation of skeletal muscle tissue development	2/132	27/18670	0.015513	0.102198	0.0827697	RBM24/MEF2C	2
GO:0060307	regulation of ventricular cardiac muscle cell membrane repolarization	2/132	27/18670	0.015513	0.102198	0.0827697	RNF207/SNTA1	2
GO:0099601	regulation of neurotransmitter receptor activity	3/132	74/18670	0.015549	0.102198	0.0827697	PPARGC1A/CRHBP/MEF2C	3
GO:0030198	extracellular matrix organization	7/132	368/18670	0.0157944	0.103516	0.0838367	COL22A1/LAMA4/ADAMTSL4/FERMT1/ADAMTS9/VCAM1/LOXL4	7
GO:0034284	response to monosaccharide	5/132	207/18670	0.0159023	0.103928	0.0841707	PPARGC1A/GATA4/PRKCE/SLC8A1/TRH	5
GO:0043062	extracellular structure organization	7/132	369/18670	0.0160078	0.104322	0.0844897	COL22A1/LAMA4/ADAMTSL4/FERMT1/ADAMTS9/VCAM1/LOXL4	7
GO:0006874	cellular calcium ion homeostasis	8/132	458/18670	0.0162117	0.105353	0.0853247	S1PR1/HRC/ATP1B1/PRKCE/JPH2/SLC8A1/CAPN3/CCRL2	8
GO:0035303	regulation of dephosphorylation	5/132	209/18670	0.01651	0.106085	0.0859175	PHACTR3/SH3RF2/RCAN1/MEF2C/PPP1R14C	5
GO:0003180	aortic valve morphogenesis	2/132	28/18670	0.0166299	0.106085	0.0859175	HEY2/GATA4	2
GO:0043501	skeletal muscle adaptation	2/132	28/18670	0.0166299	0.106085	0.0859175	PPARGC1A/TNNI1	2
GO:0060260	regulation of transcription initiation from RNA polymerase II promoter	2/132	28/18670	0.0166299	0.106085	0.0859175	NKX2-5/HEY2	2
GO:1905063	regulation of vascular smooth muscle cell differentiation	2/132	28/18670	0.0166299	0.106085	0.0859175	HEY2/NFATC2	2
GO:0048562	embryonic organ morphogenesis	6/132	288/18670	0.0166511	0.106085	0.0859175	NKX2-5/GATA4/HOXB4/RNF207/MEF2C/WNT11	6
GO:0030500	regulation of bone mineralization	3/132	76/18670	0.0166922	0.106085	0.0859175	S1PR1/MEF2C/SLC8A1	3
GO:0048844	artery morphogenesis	3/132	76/18670	0.0166922	0.106085	0.0859175	HEY2/ADAMTS9/WNT11	3
GO:0007163	establishment or maintenance of cell polarity	5/132	210/18670	0.0168195	0.106309	0.0860985	FRMD4B/KIF26B/FERMT1/DYNLT1/WNT11	5
GO:0030178	negative regulation of Wnt signaling pathway	5/132	210/18670	0.0168195	0.106309	0.0860985	DACT3/NKX2-5/MLLT3/FERMT1/WNT11	5
GO:0051098	regulation of binding	7/132	373/18670	0.0168822	0.106413	0.0861831	XIRP1/MAPRE3/HEY2/ANGPT1/DNAJB2/MEF2C/SMARCD3	7
GO:0035304	regulation of protein dephosphorylation	4/132	139/18670	0.017088	0.107125	0.0867596	PHACTR3/SH3RF2/RCAN1/PPP1R14C	4
GO:0051588	regulation of neurotransmitter transport	4/132	139/18670	0.017088	0.107125	0.0867596	MEF2C/NPPA/TRH/CAMK2A	4
GO:0010632	regulation of epithelial cell migration	6/132	291/18670	0.0174314	0.108514	0.0878848	EMP2/GDF2/ANGPT1/MEF2C/PRKCE/ADAMTS9	6
GO:1903531	negative regulation of secretion by cell	5/132	212/18670	0.0174502	0.108514	0.0878848	CRHBP/MAPKBP1/ANGPT1/TRH/SYTL4	5
GO:0030511	positive regulation of transforming growth factor beta receptor signaling pathway	2/132	29/18670	0.01778	0.108514	0.0878848	CDKN1C/FERMT1	2
GO:0032232	negative regulation of actin filament bundle assembly	2/132	29/18670	0.01778	0.108514	0.0878848	S1PR1/ARHGAP6	2
GO:0055075	potassium ion homeostasis	2/132	29/18670	0.01778	0.108514	0.0878848	ATP1B1/ATP1B2	2
GO:0060914	heart formation	2/132	29/18670	0.01778	0.108514	0.0878848	MEF2C/SMARCD3	2
GO:0090162	establishment of epithelial cell polarity	2/132	29/18670	0.01778	0.108514	0.0878848	FRMD4B/FERMT1	2
GO:1900181	negative regulation of protein localization to nucleus	2/132	29/18670	0.01778	0.108514	0.0878848	ANGPT1/FERMT1	2
GO:1903846	positive regulation of cellular response to transforming growth factor beta stimulus	2/132	29/18670	0.01778	0.108514	0.0878848	CDKN1C/FERMT1	2
GO:2000727	positive regulation of cardiac muscle cell differentiation	2/132	29/18670	0.01778	0.108514	0.0878848	MEF2C/HAMP	2
GO:0061333	renal tubule morphogenesis	3/132	78/18670	0.0178813	0.108845	0.0881526	MEF2C/KIF26B/WNT11	3
GO:0072001	renal system development	6/132	293/18670	0.0179655	0.109069	0.0883343	CDKN1C/ANGPT1/MEF2C/KIF26B/WNT11/ADAMTS1	6
GO:0072006	nephron development	4/132	142/18670	0.0183326	0.111006	0.0899028	ANGPT1/MEF2C/KIF26B/WNT11	4
GO:0010810	regulation of cell-substrate adhesion	5/132	215/18670	0.0184252	0.111275	0.0901206	DUSP3/EMP2/ARHGAP6/FERMT1/PRKCE	5
GO:0040013	negative regulation of locomotion	7/132	381/18670	0.0187316	0.11283	0.0913798	PPARGC1A/DUSP3/LRCH1/GDF2/MEF2C/ADAMTS9/WNT11	7
GO:0055074	calcium ion homeostasis	8/132	471/18670	0.0188421	0.1132	0.0916797	S1PR1/HRC/ATP1B1/PRKCE/JPH2/SLC8A1/CAPN3/CCRL2	8
GO:0051271	negative regulation of cellular component movement	7/132	384/18670	0.0194605	0.116611	0.0944425	PPARGC1A/DUSP3/LRCH1/GDF2/MEF2C/ADAMTS9/WNT11	7
GO:0055072	iron ion homeostasis	3/132	81/18670	0.0197514	0.117612	0.0952529	GDF2/HAMP/NCOA4	3
GO:0007584	response to nutrient	5/132	219/18670	0.0197804	0.117612	0.0952529	ACSL1/GATA4/HAMP/SLC8A1/VCAM1	5
GO:0051651	maintenance of location in cell	5/132	219/18670	0.0197804	0.117612	0.0952529	HRC/PRKCE/JPH2/SLC8A1/CAPN3	5
GO:0010762	regulation of fibroblast migration	2/132	31/18670	0.020178	0.11936	0.0966691	PRKCE/SLC8A1	2
GO:0099625	ventricular cardiac muscle cell membrane repolarization	2/132	31/18670	0.020178	0.11936	0.0966691	RNF207/SNTA1	2

## Sheet: H9_pass.LTR.cluster5.GOBP_enric
ID	Description	GeneRatio	BgRatio	pvalue	p.adjust	qvalue	geneID	Count
GO:0055123	digestive system development	1965-09-01	146/18670	1.87952e-09	3.19519e-06	2.28708e-06	NKX2-6/GATA5/EPHB3/FGF10/RARB/TBX2/TGFB2/WLS/MYOCD	9
GO:0048738	cardiac muscle tissue development	1965-10-01	233/18670	7.42001e-09	6.30701e-06	4.51449e-06	NEBL/NKX2-6/GATA5/MEIS1/RARB/RGS4/TBX2/TGFB2/NOG/MYOCD	10
GO:0001655	urogenital system development	1965-11-01	330/18670	1.70317e-08	8.58664e-06	6.14623e-06	EPHB3/FGF10/GATA2/SMAD6/PLCE1/ACTA2/RARB/TGFB2/PSAPL1/NOG/MYOCD	11
GO:0048565	digestive tract development	1965-08-01	134/18670	2.04183e-08	8.58664e-06	6.14623e-06	NKX2-6/GATA5/EPHB3/FGF10/RARB/TBX2/TGFB2/MYOCD	8
GO:0072132	mesenchyme morphogenesis	1965-06-01	52/18670	2.52548e-08	8.58664e-06	6.14623e-06	GATA5/HEY1/ACTA2/TBX2/TGFB2/NOG	6
GO:0042692	muscle cell differentiation	1965-11-01	385/18670	8.20579e-08	2.32497e-05	1.66419e-05	NEBL/NKX2-6/FGF10/HEY1/LMOD1/MYOF/KRT8/RARB/RGS4/TBX2/MYOCD	11
GO:0003203	endocardial cushion morphogenesis	1965-05-01	35/18670	1.30956e-07	3.18036e-05	2.27647e-05	GATA5/HEY1/TBX2/TGFB2/NOG	5
GO:0048568	embryonic organ development	1965-11-01	428/18670	2.37735e-07	3.8694e-05	2.76968e-05	COL2A1/NKX2-6/FGF10/HEY1/GATA2/HOXB2/KRT8/RARB/TBX2/TGFB2/NOG	11
GO:0060411	cardiac septum morphogenesis	1965-06-01	76/18670	2.54111e-07	3.8694e-05	2.76968e-05	HEY1/SMAD6/RARB/TBX2/TGFB2/NOG	6
GO:0048608	reproductive structure development	1965-11-01	431/18670	2.5489e-07	3.8694e-05	2.76968e-05	FGF10/RHOBTB3/HEY1/GATA2/AMHR2/KRT8/TGFB2/PSAPL1/FZD4/NOG/MYOCD	11
GO:0003007	heart morphogenesis	1965-09-01	259/18670	2.6886e-07	3.8694e-05	2.76968e-05	COL2A1/GATA5/ASXL1/HEY1/SMAD6/RARB/TBX2/TGFB2/NOG	9
GO:0061458	reproductive system development	1965-11-01	434/18670	2.73134e-07	3.8694e-05	2.76968e-05	FGF10/RHOBTB3/HEY1/GATA2/AMHR2/KRT8/TGFB2/PSAPL1/FZD4/NOG/MYOCD	11
GO:0003197	endocardial cushion development	1965-05-01	44/18670	4.27655e-07	5.59241e-05	4.00299e-05	GATA5/HEY1/TBX2/TGFB2/NOG	5
GO:0035265	organ growth	1965-08-01	204/18670	5.24255e-07	6.36596e-05	4.55669e-05	FGF10/MEIS1/RARB/RGS4/TBX2/TGFB2/PSAPL1/NOG	8
GO:0014706	striated muscle tissue development	1965-10-01	390/18670	9.07147e-07	0.00010281	7.35903e-05	NEBL/NKX2-6/GATA5/MEIS1/RARB/RGS4/TBX2/TGFB2/NOG/MYOCD	10
GO:0060840	artery development	1965-06-01	100/18670	1.2983e-06	0.000136365	9.76088e-05	HEY1/SMAD6/TBX2/TGFB2/NOG/MYOCD	6
GO:0060537	muscle tissue development	1965-10-01	408/18670	1.36365e-06	0.000136365	9.76088e-05	NEBL/NKX2-6/GATA5/MEIS1/RARB/RGS4/TBX2/TGFB2/NOG/MYOCD	10
GO:0035051	cardiocyte differentiation	1965-07-01	167/18670	1.81816e-06	0.000170829	0.000122278	NEBL/NKX2-6/RARB/RGS4/TBX2/TGFB2/MYOCD	7
GO:0071772	response to BMP	1965-07-01	170/18670	2.04738e-06	0.000170829	0.000122278	COL2A1/GATA5/AMHR2/SMAD6/SMAD9/ADAMTS12/NOG	7
GO:0071773	cellular response to BMP stimulus	1965-07-01	170/18670	2.04738e-06	0.000170829	0.000122278	COL2A1/GATA5/AMHR2/SMAD6/SMAD9/ADAMTS12/NOG	7
GO:0003205	cardiac chamber development	1965-07-01	171/18670	2.12896e-06	0.000170829	0.000122278	HEY1/SMAD6/RARB/TBX2/TGFB2/NOG/MYOCD	7
GO:0003148	outflow tract septum morphogenesis	1965-04-01	27/18670	2.21073e-06	0.000170829	0.000122278	SMAD6/RARB/TBX2/TGFB2	4
GO:0048732	gland development	1965-10-01	434/18670	2.37307e-06	0.000175401	0.00012555	ASXL1/EPHB3/FGF10/GATA2/RARB/TBX2/TGFB2/PSAPL1/WLS/NOG	10
GO:0003279	cardiac septum development	1965-06-01	112/18670	2.52228e-06	0.000178661	0.000127884	HEY1/SMAD6/RARB/TBX2/TGFB2/NOG	6
GO:0007389	pattern specification process	1965-10-01	446/18670	3.02595e-06	0.000205765	0.000147284	GATA5/FGF10/HEY1/AMHR2/HOXB2/SMAD6/RELN/TBX2/WLS/NOG	10
GO:0060485	mesenchyme development	1965-08-01	279/18670	5.43139e-06	0.000355129	0.000254198	GATA5/FGF10/HEY1/BAMBI/ACTA2/TBX2/TGFB2/NOG	8
GO:0003206	cardiac chamber morphogenesis	1965-06-01	129/18670	5.72699e-06	0.000360588	0.000258105	HEY1/SMAD6/RARB/TBX2/TGFB2/NOG	6
GO:0048844	artery morphogenesis	1965-05-01	76/18670	6.67773e-06	0.000405433	0.000290205	HEY1/TBX2/TGFB2/NOG/MYOCD	5
GO:0090287	regulation of cellular response to growth factor stimulus	1965-08-01	292/18670	7.58085e-06	0.000417527	0.000298861	FGF10/BAMBI/MYOF/SMAD6/ADAMTS12/FZD4/NOG/MYOCD	8
GO:0051146	striated muscle cell differentiation	1965-08-01	293/18670	7.77242e-06	0.000417527	0.000298861	NEBL/NKX2-6/LMOD1/MYOF/KRT8/RARB/RGS4/MYOCD	8
GO:0072001	renal system development	1965-08-01	293/18670	7.77242e-06	0.000417527	0.000298861	FGF10/SMAD6/PLCE1/ACTA2/RARB/TGFB2/NOG/MYOCD	8
GO:0003151	outflow tract morphogenesis	1965-05-01	79/18670	8.08104e-06	0.000417527	0.000298861	SMAD6/RARB/TBX2/TGFB2/NOG	5
GO:1905314	semi-lunar valve development	1965-04-01	37/18670	8.10494e-06	0.000417527	0.000298861	GATA5/HEY1/SMAD6/TGFB2	4
GO:2000826	regulation of heart morphogenesis	1965-04-01	39/18670	1.00411e-05	0.000502056	0.000359366	GATA5/TBX2/TGFB2/NOG	4
GO:0035107	appendage morphogenesis	1965-06-01	148/18670	1.2597e-05	0.000594858	0.000425793	COL2A1/FGF10/RARB/TBX2/TGFB2/NOG	6
GO:0035108	limb morphogenesis	1965-06-01	148/18670	1.2597e-05	0.000594858	0.000425793	COL2A1/FGF10/RARB/TBX2/TGFB2/NOG	6
GO:0030902	hindbrain development	1965-06-01	152/18670	1.46636e-05	0.000673733	0.000482251	RBFOX2/GATA2/HOXB2/WLS/FZD4/NOG	6
GO:0033002	muscle cell proliferation	1965-07-01	239/18670	1.91009e-05	0.000854514	0.000611652	CDH13/HTR1B/MEIS1/TBX2/TGFB2/NOG/MYOCD	7
GO:0055012	ventricular cardiac muscle cell differentiation	1965-03-01	16/18670	2.18367e-05	0.000951858	0.00068133	NKX2-6/RARB/MYOCD	3
GO:0055024	regulation of cardiac muscle tissue development	1965-05-01	100/18670	2.55205e-05	0.00108462	0.000776359	MEIS1/RGS4/TBX2/NOG/MYOCD	5
GO:0003184	pulmonary valve morphogenesis	1965-03-01	17/18670	2.64501e-05	0.00109671	0.000785014	HEY1/SMAD6/TGFB2	3
GO:0007178	transmembrane receptor protein serine/threonine kinase signaling pathway	1965-08-01	349/18670	2.74561e-05	0.00111132	0.000795471	FGF10/BAMBI/AMHR2/SMAD6/SMAD9/TGFB2/NOG/MYOCD	8
GO:0003002	regionalization	1965-08-01	351/18670	2.85972e-05	0.00113059	0.000809263	GATA5/FGF10/HEY1/HOXB2/SMAD6/RELN/WLS/NOG	8
GO:0090596	sensory organ morphogenesis	1965-07-01	256/18670	2.9677e-05	0.00114385	0.000818753	COL2A1/FGF10/GATA2/MEIS1/RARB/TBX2/NOG	7
GO:0055002	striated muscle cell development	1965-06-01	173/18670	3.04848e-05	0.00114385	0.000818753	NEBL/NKX2-6/LMOD1/MYOF/KRT8/RGS4	6
GO:0003179	heart valve morphogenesis	1965-04-01	52/18670	3.1947e-05	0.00114385	0.000818753	GATA5/HEY1/SMAD6/TGFB2	4
GO:0008593	regulation of Notch signaling pathway	1965-05-01	105/18670	3.22968e-05	0.00114385	0.000818753	GATA5/FGF10/HEY1/GATA2/TGFB2	5
GO:0055017	cardiac muscle tissue growth	1965-05-01	105/18670	3.22968e-05	0.00114385	0.000818753	MEIS1/RGS4/TBX2/TGFB2/NOG	5
GO:0003012	muscle system process	1965-09-01	472/18670	3.55781e-05	0.00123038	0.000880691	GATA5/LMOD1/MYOF/PLCE1/ACTA2/RGS4/CACNA1D/RCSD1/MYOCD	9
GO:0048736	appendage development	1965-06-01	179/18670	3.69113e-05	0.00123038	0.000880691	COL2A1/FGF10/RARB/TBX2/TGFB2/NOG	6
GO:0060173	limb development	1965-06-01	179/18670	3.69113e-05	0.00123038	0.000880691	COL2A1/FGF10/RARB/TBX2/TGFB2/NOG	6
GO:0010002	cardioblast differentiation	1965-03-01	20/18670	4.40129e-05	0.00138641	0.000992377	TBX2/TGFB2/MYOCD	3
GO:0060216	definitive hemopoiesis	1965-03-01	20/18670	4.40129e-05	0.00138641	0.000992377	RBFOX2/GATA2/MEIS1	3
GO:0060419	heart growth	1965-05-01	112/18670	4.40389e-05	0.00138641	0.000992377	MEIS1/RGS4/TBX2/TGFB2/NOG	5
GO:0055001	muscle cell development	1965-06-01	186/18670	4.57391e-05	0.00141375	0.00101195	NEBL/NKX2-6/LMOD1/MYOF/KRT8/RGS4	6
GO:0035904	aorta development	1965-04-01	58/18670	4.92885e-05	0.00149442	0.00106969	HEY1/SMAD6/TBX2/TGFB2	4
GO:0001822	kidney development	1965-07-01	278/18670	5.0107e-05	0.00149442	0.00106969	FGF10/SMAD6/PLCE1/ACTA2/RARB/TGFB2/NOG	7
GO:0003177	pulmonary valve development	1965-03-01	21/18670	5.12207e-05	0.0015013	0.00107461	HEY1/SMAD6/TGFB2	3
GO:0045843	negative regulation of striated muscle tissue development	1965-04-01	59/18670	5.27354e-05	0.00151949	0.00108764	MEIS1/RGS4/NOG/MYOCD	4
GO:0007219	Notch signaling pathway	1965-06-01	193/18670	5.61851e-05	0.00157055	0.00112418	GATA5/FGF10/HEY1/GATA2/TBX2/TGFB2	6
GO:0048635	negative regulation of muscle organ development	1965-04-01	60/18670	5.6355e-05	0.00157055	0.00112418	MEIS1/RGS4/NOG/MYOCD	4
GO:0003170	heart valve development	1965-04-01	61/18670	6.01526e-05	0.00164935	0.00118058	GATA5/HEY1/SMAD6/TGFB2	4
GO:0048562	embryonic organ morphogenesis	1965-07-01	288/18670	6.26126e-05	0.00168955	0.00120936	COL2A1/FGF10/GATA2/HOXB2/RARB/TBX2/NOG	7
GO:1901862	negative regulation of muscle tissue development	1965-04-01	62/18670	6.41336e-05	0.00170355	0.00121938	MEIS1/RGS4/NOG/MYOCD	4
GO:0007179	transforming growth factor beta receptor signaling pathway	1965-06-01	199/18670	6.65857e-05	0.00174147	0.00124653	BAMBI/AMHR2/SMAD6/SMAD9/TGFB2/MYOCD	6
GO:0003181	atrioventricular valve morphogenesis	1965-03-01	24/18670	7.73682e-05	0.00199282	0.00142644	HEY1/SMAD6/TGFB2	3
GO:0060038	cardiac muscle cell proliferation	1965-04-01	67/18670	8.69784e-05	0.00220692	0.00157969	MEIS1/TBX2/TGFB2/NOG	4
GO:0003231	cardiac ventricle development	1965-05-01	130/18670	8.95536e-05	0.00223884	0.00160254	HEY1/SMAD6/TGFB2/NOG/MYOCD	5
GO:0055007	cardiac muscle cell differentiation	1965-05-01	132/18670	9.62574e-05	0.00236786	0.00169489	NEBL/NKX2-6/RARB/RGS4/MYOCD	5
GO:0003171	atrioventricular valve development	1965-03-01	26/18670	9.88928e-05	0.00236786	0.00169489	HEY1/SMAD6/TGFB2	3
GO:0060037	pharyngeal system development	1965-03-01	26/18670	9.88928e-05	0.00236786	0.00169489	NKX2-6/TGFB2/NOG	3
GO:0051057	positive regulation of small GTPase mediated signal transduction	1965-04-01	71/18670	0.000109115	0.00257634	0.00184411	ABRA/FGF10/RELN/DGKI	4
GO:0048762	mesenchymal cell differentiation	1965-06-01	220/18670	0.000115692	0.0026942	0.00192848	GATA5/FGF10/HEY1/BAMBI/TGFB2/NOG	6
GO:0003281	ventricular septum development	1965-04-01	75/18670	0.000135081	0.00306183	0.00219163	HEY1/SMAD6/TGFB2/NOG	4
GO:0021536	diencephalon development	1965-04-01	75/18670	0.000135081	0.00306183	0.00219163	NKX2-6/FGF10/GATA2/NOG	4
GO:0061037	negative regulation of cartilage development	1965-03-01	30/18670	0.000152897	0.00342006	0.00244804	RARB/ADAMTS12/NOG	3
GO:0055021	regulation of cardiac muscle tissue growth	1965-04-01	78/18670	0.000157294	0.00347272	0.00248573	MEIS1/RGS4/TBX2/NOG	4
GO:1902895	positive regulation of pri-miRNA transcription by RNA polymerase II	1965-03-01	31/18670	0.000168858	0.00368024	0.00263428	GATA2/SMAD6/TGFB2	3
GO:0014855	striated muscle cell proliferation	1965-04-01	81/18670	0.000182035	0.00373291	0.00267198	MEIS1/TBX2/TGFB2/NOG	4
GO:0110110	positive regulation of animal organ morphogenesis	1965-04-01	81/18670	0.000182035	0.00373291	0.00267198	GATA5/FGF10/TGFB2/NOG	4
GO:0055022	negative regulation of cardiac muscle tissue growth	1965-03-01	32/18670	0.000185864	0.00373291	0.00267198	MEIS1/RGS4/NOG	3
GO:0060317	cardiac epithelial to mesenchymal transition	1965-03-01	32/18670	0.000185864	0.00373291	0.00267198	HEY1/TGFB2/NOG	3
GO:0061117	negative regulation of heart growth	1965-03-01	32/18670	0.000185864	0.00373291	0.00267198	MEIS1/RGS4/NOG	3
GO:0061384	heart trabecula morphogenesis	1965-03-01	32/18670	0.000185864	0.00373291	0.00267198	HEY1/TGFB2/NOG	3
GO:0016202	regulation of striated muscle tissue development	1965-05-01	152/18670	0.000186645	0.00373291	0.00267198	MEIS1/RGS4/TBX2/NOG/MYOCD	5
GO:0090092	regulation of transmembrane receptor protein serine/threonine kinase signaling pathway	1965-06-01	241/18670	0.000190031	0.00375643	0.00268882	FGF10/BAMBI/SMAD6/TGFB2/NOG/MYOCD	6
GO:1901861	regulation of muscle tissue development	1965-05-01	155/18670	0.00020443	0.00399461	0.0028593	MEIS1/RGS4/TBX2/NOG/MYOCD	5
GO:0060420	regulation of heart growth	1965-04-01	84/18670	0.00020947	0.0040234	0.00287991	MEIS1/RGS4/TBX2/NOG	4
GO:0048634	regulation of muscle organ development	1965-05-01	156/18670	0.000210637	0.0040234	0.00287991	MEIS1/RGS4/TBX2/NOG/MYOCD	5
GO:0048566	embryonic digestive tract development	1965-03-01	34/18670	0.000223124	0.00421457	0.00301674	FGF10/RARB/TGFB2	3
GO:0071560	cellular response to transforming growth factor beta stimulus	1965-06-01	249/18670	0.000226677	0.00423462	0.0030311	BAMBI/AMHR2/SMAD6/SMAD9/TGFB2/MYOCD	6
GO:0035909	aorta morphogenesis	1965-03-01	35/18670	0.000243436	0.00444991	0.0031852	HEY1/TBX2/TGFB2	3
GO:0110111	negative regulation of animal organ morphogenesis	1965-03-01	35/18670	0.000243436	0.00444991	0.0031852	TBX2/TGFB2/NOG	3
GO:2000027	regulation of animal organ morphogenesis	1965-06-01	253/18670	0.000246977	0.00446661	0.00319715	GATA5/FGF10/TBX2/TGFB2/FZD4/NOG	6
GO:0071559	response to transforming growth factor beta	1965-06-01	255/18670	0.000257651	0.00459078	0.00328603	BAMBI/AMHR2/SMAD6/SMAD9/TGFB2/MYOCD	6
GO:0060021	roof of mouth development	1965-04-01	89/18670	0.000261639	0.00459078	0.00328603	COL2A1/EPHB3/TBX2/TGFB2	4
GO:0006936	muscle contraction	1965-07-01	363/18670	0.000261944	0.00459078	0.00328603	LMOD1/MYOF/PLCE1/ACTA2/CACNA1D/RCSD1/MYOCD	7
GO:0030947	regulation of vascular endothelial growth factor receptor signaling pathway	1965-03-01	36/18670	0.000264908	0.00459534	0.0032893	FGF10/MYOF/FZD4	3
GO:0030900	forebrain development	1965-07-01	381/18670	0.000350962	0.00602662	0.00431379	NKX2-6/EPHB3/FGF10/GATA2/RELN/RARB/NOG	7
GO:0046621	negative regulation of organ growth	1965-03-01	40/18670	0.000362944	0.00617005	0.00441646	MEIS1/RGS4/NOG	3
GO:0048286	lung alveolus development	1965-03-01	41/18670	0.000390627	0.00651045	0.00466011	ASXL1/FGF10/MYOCD	3
GO:1902893	regulation of pri-miRNA transcription by RNA polymerase II	1965-03-01	41/18670	0.000390627	0.00651045	0.00466011	GATA2/SMAD6/TGFB2	3
GO:1905330	regulation of morphogenesis of an epithelium	1965-05-01	180/18670	0.000407621	0.00672772	0.00481563	FGF10/TBX2/ADAMTS12/FZD4/NOG	5
GO:0021983	pituitary gland development	1965-03-01	42/18670	0.000419632	0.00685937	0.00490987	FGF10/GATA2/NOG	3
GO:0001823	mesonephros development	1965-04-01	102/18670	0.000440232	0.00712756	0.00510183	FGF10/SMAD6/RARB/NOG	4
GO:0055026	negative regulation of cardiac muscle tissue development	1965-03-01	43/18670	0.000449986	0.00721676	0.00516568	MEIS1/RGS4/NOG	3
GO:0060412	ventricular septum morphogenesis	1965-03-01	44/18670	0.000481715	0.00765342	0.00547824	HEY1/TGFB2/NOG	3
GO:0048538	thymus development	1965-03-01	45/18670	0.000514845	0.00800668	0.0057311	ASXL1/EPHB3/FGF10	3
GO:0003149	membranous septum morphogenesis	1965-02-01	10/18670	0.000527499	0.00800668	0.0057311	TGFB2/NOG	2
GO:0060513	prostatic bud formation	1965-02-01	10/18670	0.000527499	0.00800668	0.0057311	FGF10/NOG	2
GO:0070341	fat cell proliferation	1965-02-01	10/18670	0.000527499	0.00800668	0.0057311	FGF10/GATA2	2
GO:0070344	regulation of fat cell proliferation	1965-02-01	10/18670	0.000527499	0.00800668	0.0057311	FGF10/GATA2	2
GO:0061383	trabecula morphogenesis	1965-03-01	47/18670	0.000585404	0.00872972	0.00624864	HEY1/TGFB2/NOG	3
GO:0061614	pri-miRNA transcription by RNA polymerase II	1965-03-01	47/18670	0.000585404	0.00872972	0.00624864	GATA2/SMAD6/TGFB2	3
GO:0030850	prostate gland development	1965-03-01	48/18670	0.000622885	0.00912848	0.00653407	FGF10/PSAPL1/NOG	3
GO:0035272	exocrine system development	1965-03-01	48/18670	0.000622885	0.00912848	0.00653407	FGF10/TGFB2/WLS	3
GO:0060174	limb bud formation	1965-02-01	11/18670	0.000643273	0.00918306	0.00657314	COL2A1/FGF10	2
GO:0060272	embryonic skeletal joint morphogenesis	1965-02-01	11/18670	0.000643273	0.00918306	0.00657314	COL2A1/NOG	2
GO:0060379	cardiac muscle cell myoblast differentiation	1965-02-01	11/18670	0.000643273	0.00918306	0.00657314	TBX2/MYOCD	2
GO:0046620	regulation of organ growth	1965-04-01	113/18670	0.000648216	0.00918306	0.00657314	MEIS1/RGS4/TBX2/NOG	4
GO:0042471	ear morphogenesis	1965-04-01	118/18670	0.000762589	0.0107141	0.00766901	COL2A1/FGF10/GATA2/NOG	4
GO:0060394	negative regulation of pathway-restricted SMAD protein phosphorylation	1965-02-01	12/18670	0.000770195	0.0107322	0.00768201	SMAD6/NOG	2
GO:0022612	gland morphogenesis	1965-04-01	120/18670	0.000812096	0.0112241	0.00803408	FGF10/TBX2/TGFB2/NOG	4
GO:0045747	positive regulation of Notch signaling pathway	1965-03-01	54/18670	0.000880083	0.0120657	0.00863647	GATA5/FGF10/TGFB2	3
GO:0060601	lateral sprouting from an epithelium	1965-02-01	13/18670	0.000908187	0.0123513	0.00884097	FGF10/NOG	2
GO:0007265	Ras protein signal transduction	1965-07-01	448/18670	0.000916586	0.0123666	0.00885191	CDH13/ABRA/FGF10/RHOBTB3/PLCE1/TGFB2/DGKI	7
GO:0030326	embryonic limb morphogenesis	1965-04-01	125/18670	0.000945736	0.0125606	0.00899072	RARB/TBX2/TGFB2/NOG	4
GO:0035113	embryonic appendage morphogenesis	1965-04-01	125/18670	0.000945736	0.0125606	0.00899072	RARB/TBX2/TGFB2/NOG	4
GO:0043583	ear development	1965-05-01	219/18670	0.000989386	0.0130384	0.00933276	COL2A1/FGF10/GATA2/TGFB2/NOG	5
GO:0060043	regulation of cardiac muscle cell proliferation	1965-03-01	57/18670	0.0010305	0.0134758	0.00964582	MEIS1/TBX2/NOG	3
GO:0072498	embryonic skeletal joint development	1965-02-01	14/18670	0.00105717	0.0136151	0.00974556	COL2A1/NOG	2
GO:0099171	presynaptic modulation of chemical synaptic transmission	1965-02-01	14/18670	0.00105717	0.0136151	0.00974556	HTR1B/CACNA1D	2
GO:0051056	regulation of small GTPase mediated signal transduction	1965-06-01	338/18670	0.00113315	0.0144839	0.0103674	ABRA/FGF10/PLCE1/RELN/TGFB2/DGKI	6
GO:0071599	otic vesicle development	1965-02-01	15/18670	0.00121708	0.0154406	0.0110522	COL2A1/FGF10	2
GO:0032835	glomerulus development	1965-03-01	62/18670	0.00131558	0.0164448	0.011771	PLCE1/ACTA2/NOG	3
GO:0060393	regulation of pathway-restricted SMAD protein phosphorylation	1965-03-01	62/18670	0.00131558	0.0164448	0.011771	SMAD6/TGFB2/NOG	3
GO:0060572	morphogenesis of an epithelial bud	1965-02-01	16/18670	0.00138783	0.0172212	0.0123268	FGF10/NOG	2
GO:0051588	regulation of neurotransmitter transport	1965-04-01	139/18670	0.00140137	0.0172632	0.0123568	HTR1B/RGS4/CACNA1D/DGKI	4
GO:0046578	regulation of Ras protein signal transduction	1965-05-01	238/18670	0.00143115	0.0172651	0.0123581	ABRA/FGF10/PLCE1/TGFB2/DGKI	5
GO:0031589	cell-substrate adhesion	1965-06-01	354/18670	0.0014353	0.0172651	0.0123581	CDH13/EPHB3/NID2/SMAD6/ADAMTS12/FZD4	6
GO:0046579	positive regulation of Ras protein signal transduction	1965-03-01	64/18670	0.00144214	0.0172651	0.0123581	ABRA/FGF10/DGKI	3
GO:0048645	animal organ formation	1965-03-01	64/18670	0.00144214	0.0172651	0.0123581	GATA5/FGF10/NOG	3
GO:0001837	epithelial to mesenchymal transition	1965-04-01	141/18670	0.00147703	0.017559	0.0125686	HEY1/BAMBI/TGFB2/NOG	4
GO:0060389	pathway-restricted SMAD protein phosphorylation	1965-03-01	65/18670	0.00150818	0.0177726	0.0127215	SMAD6/TGFB2/NOG	3
GO:0008277	regulation of G protein-coupled receptor signaling pathway	1965-04-01	142/18670	0.0015159	0.0177726	0.0127215	HTR1B/PLCE1/RGS4/RGS5	4
GO:0003198	epithelial to mesenchymal transition involved in endocardial cushion formation	1965-02-01	17/18670	0.00156935	0.0181038	0.0129585	TGFB2/NOG	2
GO:0099509	regulation of presynaptic cytosolic calcium ion concentration	1965-02-01	17/18670	0.00156935	0.0181038	0.0129585	HTR1B/CACNA1D	2
GO:1905207	regulation of cardiocyte differentiation	1965-03-01	66/18670	0.0015761	0.0181038	0.0129585	RGS4/TGFB2/MYOCD	3
GO:0001654	eye development	1965-06-01	362/18670	0.00160774	0.0183433	0.0131299	FGF10/MEIS1/RARB/TBX2/TGFB2/FZD4	6
GO:0150063	visual system development	1965-06-01	366/18670	0.00169967	0.0192629	0.0137882	FGF10/MEIS1/RARB/TBX2/TGFB2/FZD4	6
GO:0051965	positive regulation of synapse assembly	1965-03-01	68/18670	0.00171761	0.0193373	0.0138415	CBLN2/EPHB3/CLSTN2	3
GO:0008016	regulation of heart contraction	1965-05-01	251/18670	0.00180767	0.0202173	0.0144713	CACNG6/RGS4/TBX2/TGFB2/CACNA1D	5
GO:0048880	sensory system development	1965-06-01	371/18670	0.00182016	0.020224	0.0144761	FGF10/MEIS1/RARB/TBX2/TGFB2/FZD4	6
GO:0051966	regulation of synaptic transmission, glutamatergic	1965-03-01	70/18670	0.00186683	0.0206079	0.0147509	HTR1B/RELN/DGKI	3
GO:0021533	cell differentiation in hindbrain	1965-02-01	19/18670	0.00196439	0.0214068	0.0153228	GATA2/NOG	2
GO:0042693	muscle cell fate commitment	1965-02-01	19/18670	0.00196439	0.0214068	0.0153228	FGF10/TBX2	2
GO:0035019	somatic stem cell population maintenance	1965-03-01	72/18670	0.0020239	0.0217762	0.0155872	FGF10/GATA2/NOG	3
GO:0061035	regulation of cartilage development	1965-03-01	72/18670	0.0020239	0.0217762	0.0155872	RARB/ADAMTS12/NOG	3
GO:0003208	cardiac ventricle morphogenesis	1965-03-01	73/18670	0.00210543	0.0223702	0.0160124	HEY1/TGFB2/NOG	3
GO:0030239	myofibril assembly	1965-03-01	73/18670	0.00210543	0.0223702	0.0160124	NEBL/LMOD1/KRT8	3
GO:0030903	notochord development	1965-02-01	20/18670	0.00217776	0.0228298	0.0163413	COL2A1/NOG	2
GO:0030509	BMP signaling pathway	1965-04-01	157/18670	0.00218786	0.0228298	0.0163413	AMHR2/SMAD6/SMAD9/NOG	4
GO:0051145	smooth muscle cell differentiation	1965-03-01	74/18670	0.00218898	0.0228298	0.0163413	FGF10/HEY1/MYOCD	3
GO:0046661	male sex differentiation	1965-04-01	160/18670	0.00234338	0.0241439	0.017282	FGF10/RHOBTB3/AMHR2/TGFB2	4
GO:1903305	regulation of regulated secretory pathway	1965-04-01	160/18670	0.00234338	0.0241439	0.017282	GATA2/HTR1B/CACNA1D/DGKI	4
GO:0060044	negative regulation of cardiac muscle cell proliferation	1965-02-01	21/18670	0.00240161	0.0245948	0.0176047	MEIS1/NOG	2
GO:0007548	sex differentiation	1965-05-01	270/18670	0.00248246	0.0252706	0.0180884	FGF10/RHOBTB3/AMHR2/TGFB2/FZD4	5
GO:0031016	pancreas development	1965-03-01	78/18670	0.00254367	0.0255872	0.018315	FGF10/ILDR2/WLS	3
GO:2000300	regulation of synaptic vesicle exocytosis	1965-03-01	78/18670	0.00254367	0.0255872	0.018315	HTR1B/CACNA1D/DGKI	3
GO:0061448	connective tissue development	1965-05-01	273/18670	0.00260373	0.0257692	0.0184453	COL2A1/ACTA2/RARB/ADAMTS12/NOG	5
GO:0001759	organ induction	1965-02-01	22/18670	0.00263585	0.0257692	0.0184453	GATA5/FGF10	2
GO:0046339	diacylglycerol metabolic process	1965-02-01	22/18670	0.00263585	0.0257692	0.0184453	PLCE1/DGKI	2
GO:0060065	uterus development	1965-02-01	22/18670	0.00263585	0.0257692	0.0184453	TGFB2/MYOCD	2
GO:0001570	vasculogenesis	1965-03-01	79/18670	0.00263755	0.0257692	0.0184453	HEY1/FZD4/MYOCD	3
GO:0090288	negative regulation of cellular response to growth factor stimulus	1965-04-01	166/18670	0.002677	0.0260052	0.0186142	BAMBI/SMAD6/ADAMTS12/NOG	4
GO:0050806	positive regulation of synaptic transmission	1965-04-01	168/18670	0.00279509	0.026998	0.0193249	RELN/RGS4/CLSTN2/CACNA1D	4
GO:0032331	negative regulation of chondrocyte differentiation	1965-02-01	23/18670	0.00288042	0.027356	0.0195811	RARB/ADAMTS12	2
GO:0051589	negative regulation of neurotransmitter transport	1965-02-01	23/18670	0.00288042	0.027356	0.0195811	HTR1B/RGS4	2
GO:0089718	amino acid import across plasma membrane	1965-02-01	23/18670	0.00288042	0.027356	0.0195811	RGS4/SLC7A2	2
GO:0060047	heart contraction	1965-05-01	282/18670	0.00299343	0.0281439	0.0201451	CACNG6/RGS4/TBX2/TGFB2/CACNA1D	5
GO:0007517	muscle organ development	1965-06-01	410/18670	0.0029965	0.0281439	0.0201451	MEIS1/RGS4/TBX2/TGFB2/NOG/MYOCD	6
GO:0030324	lung development	1965-04-01	172/18670	0.0030419	0.0284133	0.0203379	ASXL1/FGF10/NOG/MYOCD	4
GO:0003272	endocardial cushion formation	1965-02-01	24/18670	0.00313525	0.0291252	0.0208475	TGFB2/NOG	2
GO:0009798	axis specification	1965-03-01	85/18670	0.00324587	0.0299891	0.0214658	FGF10/SMAD6/WLS	3
GO:0030323	respiratory tube development	1965-04-01	176/18670	0.00330322	0.0303539	0.021727	ASXL1/FGF10/NOG/MYOCD	4
GO:0031069	hair follicle morphogenesis	1965-02-01	25/18670	0.00340025	0.0307469	0.0220083	FGF10/TGFB2	2
GO:0050927	positive regulation of positive chemotaxis	1965-02-01	25/18670	0.00340025	0.0307469	0.0220083	CDH13/FGF10	2
GO:0060571	morphogenesis of an epithelial fold	1965-02-01	25/18670	0.00340025	0.0307469	0.0220083	FGF10/NOG	2
GO:0001892	embryonic placenta development	1965-03-01	87/18670	0.00346616	0.0310846	0.02225	HEY1/GATA2/KRT8	3
GO:0003015	heart process	1965-05-01	292/18670	0.00347416	0.0310846	0.02225	CACNG6/RGS4/TBX2/TGFB2/CACNA1D	5
GO:0043090	amino acid import	1965-02-01	26/18670	0.00367536	0.0323737	0.0231727	RGS4/SLC7A2	2
GO:0050926	regulation of positive chemotaxis	1965-02-01	26/18670	0.00367536	0.0323737	0.0231727	CDH13/FGF10	2
GO:0060740	prostate gland epithelium morphogenesis	1965-02-01	26/18670	0.00367536	0.0323737	0.0231727	FGF10/NOG	2
GO:0055013	cardiac muscle cell development	1965-03-01	89/18670	0.0036954	0.0323824	0.0231789	NEBL/NKX2-6/RGS4	3
GO:1903522	regulation of blood circulation	1965-05-01	297/18670	0.00373432	0.0325556	0.023303	CACNG6/RGS4/TBX2/TGFB2/CACNA1D	5
GO:0009953	dorsal/ventral pattern formation	1965-03-01	90/18670	0.00381341	0.0329076	0.0235549	HOXB2/SMAD6/NOG	3
GO:0010717	regulation of epithelial to mesenchymal transition	1965-03-01	90/18670	0.00381341	0.0329076	0.0235549	BAMBI/TGFB2/NOG	3
GO:0060606	tube closure	1965-03-01	91/18670	0.0039337	0.0337742	0.0241752	FGF10/TGFB2/NOG	3
GO:0050804	modulation of chemical synaptic transmission	1965-06-01	436/18670	0.00404935	0.0345925	0.0247609	HTR1B/RELN/RGS4/CLSTN2/CACNA1D/DGKI	6
GO:0099177	regulation of trans-synaptic signaling	1965-06-01	437/18670	0.00409469	0.0348049	0.024913	HTR1B/RELN/RGS4/CLSTN2/CACNA1D/DGKI	6
GO:0035249	synaptic transmission, glutamatergic	1965-03-01	93/18670	0.00418117	0.0351193	0.025138	HTR1B/RELN/DGKI	3
GO:0048704	embryonic skeletal system morphogenesis	1965-03-01	93/18670	0.00418117	0.0351193	0.025138	COL2A1/HOXB2/NOG	3
GO:0003180	aortic valve morphogenesis	1965-02-01	28/18670	0.00425563	0.0351193	0.025138	GATA5/SMAD6	2
GO:0007205	protein kinase C-activating G protein-coupled receptor signaling pathway	1965-02-01	28/18670	0.00425563	0.0351193	0.025138	HTR1B/DGKI	2
GO:0060512	prostate gland morphogenesis	1965-02-01	28/18670	0.00425563	0.0351193	0.025138	FGF10/NOG	2
GO:2000463	positive regulation of excitatory postsynaptic potential	1965-02-01	28/18670	0.00425563	0.0351193	0.025138	RELN/RGS4	2
GO:0055006	cardiac cell development	1965-03-01	95/18670	0.00443791	0.0364466	0.0260881	NEBL/NKX2-6/RGS4	3
GO:0048839	inner ear development	1965-04-01	192/18670	0.00450181	0.0367937	0.0263365	COL2A1/FGF10/GATA2/TGFB2	4
GO:0048730	epidermis morphogenesis	1965-02-01	29/18670	0.00456065	0.0369427	0.0264432	FGF10/TGFB2	2
GO:0048010	vascular endothelial growth factor receptor signaling pathway	1965-03-01	96/18670	0.0045698	0.0369427	0.0264432	FGF10/MYOF/FZD4	3
GO:0099504	synaptic vesicle cycle	1965-04-01	193/18670	0.00458524	0.0369427	0.0264432	HTR1B/CACNA1D/DGKI/DNAJC6	4
GO:0001657	ureteric bud development	1965-03-01	97/18670	0.00470404	0.037721	0.0270003	SMAD6/RARB/NOG	3
GO:0042472	inner ear morphogenesis	1965-03-01	98/18670	0.00484064	0.0380198	0.0272142	COL2A1/FGF10/GATA2	3
GO:0072163	mesonephric epithelium development	1965-03-01	98/18670	0.00484064	0.0380198	0.0272142	SMAD6/RARB/NOG	3
GO:0072164	mesonephric tubule development	1965-03-01	98/18670	0.00484064	0.0380198	0.0272142	SMAD6/RARB/NOG	3
GO:0003209	cardiac atrium morphogenesis	1965-02-01	30/18670	0.00487549	0.0380198	0.0272142	TGFB2/NOG	2
GO:0048384	retinoic acid receptor signaling pathway	1965-02-01	30/18670	0.00487549	0.0380198	0.0272142	ASXL1/RARB	2
GO:0048873	homeostasis of number of cells within a tissue	1965-02-01	30/18670	0.00487549	0.0380198	0.0272142	GATA2/ILDR2	2
GO:0060541	respiratory system development	1965-04-01	198/18670	0.00501803	0.0389527	0.0278819	ASXL1/FGF10/NOG/MYOCD	4
GO:0043010	camera-type eye development	1965-05-01	319/18670	0.00504756	0.0390039	0.0279186	FGF10/MEIS1/TBX2/TGFB2/FZD4	5
GO:0060079	excitatory postsynaptic potential	1965-03-01	100/18670	0.00512101	0.0393924	0.0281967	RELN/RGS4/DGKI	3
GO:0010719	negative regulation of epithelial to mesenchymal transition	1965-02-01	31/18670	0.00520008	0.0398204	0.028503	TGFB2/NOG	2
GO:0060562	epithelial tube morphogenesis	1965-05-01	322/18670	0.0052491	0.039956	0.0286001	FGF10/TBX2/TGFB2/ADAMTS12/NOG	5
GO:1901890	positive regulation of cell junction assembly	1965-03-01	101/18670	0.0052648	0.039956	0.0286001	CBLN2/EPHB3/CLSTN2	3
GO:0003176	aortic valve development	1965-02-01	32/18670	0.00553436	0.0414468	0.0296672	GATA5/SMAD6	2
GO:0007616	long-term memory	1965-02-01	32/18670	0.00553436	0.0414468	0.0296672	LRRN4/RELN	2
GO:0061311	cell surface receptor signaling pathway involved in heart development	1965-02-01	32/18670	0.00553436	0.0414468	0.0296672	HEY1/NOG	2
GO:0015893	drug transport	1965-04-01	205/18670	0.0056689	0.0422681	0.0302551	HTR1B/RGS4/SLC7A2/FZD4	4
GO:0046928	regulation of neurotransmitter secretion	1965-03-01	104/18670	0.00571068	0.0423937	0.030345	HTR1B/CACNA1D/DGKI	3
GO:0050679	positive regulation of epithelial cell proliferation	1965-04-01	206/18670	0.00576626	0.0426202	0.0305071	CDH13/FGF10/GATA2/NOG	4
GO:0021510	spinal cord development	1965-03-01	106/18670	0.00602016	0.0441132	0.0315758	GATA2/RELN/NOG	3
GO:0051963	regulation of synapse assembly	1965-03-01	106/18670	0.00602016	0.0441132	0.0315758	CBLN2/EPHB3/CLSTN2	3
GO:0051216	cartilage development	1965-04-01	209/18670	0.00606505	0.0442514	0.0316747	COL2A1/RARB/ADAMTS12/NOG	4
GO:0060070	canonical Wnt signaling pathway	1965-05-01	335/18670	0.00618888	0.0443259	0.031728	FGF10/BAMBI/WLS/FZD4/NOG	5
GO:0007435	salivary gland morphogenesis	1965-02-01	34/18670	0.00623171	0.0443259	0.031728	FGF10/TGFB2	2
GO:0010092	specification of animal organ identity	1965-02-01	34/18670	0.00623171	0.0443259	0.031728	GATA5/FGF10	2
GO:0031128	developmental induction	1965-02-01	34/18670	0.00623171	0.0443259	0.031728	GATA5/FGF10	2
GO:0048048	embryonic eye morphogenesis	1965-02-01	34/18670	0.00623171	0.0443259	0.031728	RARB/TBX2	2
GO:0070050	neuron cellular homeostasis	1965-02-01	34/18670	0.00623171	0.0443259	0.031728	HTR1B/CACNA1D	2
GO:0032526	response to retinoic acid	1965-03-01	108/18670	0.00633951	0.0447185	0.0320091	ASXL1/RARB/FZD4	3
GO:0099565	chemical synaptic transmission, postsynaptic	1965-03-01	108/18670	0.00633951	0.0447185	0.0320091	RELN/RGS4/DGKI	3
GO:0099003	vesicle-mediated transport in synapse	1965-04-01	213/18670	0.00647926	0.0455155	0.0325795	HTR1B/CACNA1D/DGKI/DNAJC6	4
GO:0003230	cardiac atrium development	1965-02-01	35/18670	0.00659463	0.0461353	0.0330231	TGFB2/NOG	2
GO:0006939	smooth muscle contraction	1965-03-01	110/18670	0.00666882	0.0464631	0.0332578	PLCE1/ACTA2/MYOCD	3
GO:0001101	response to acid chemical	1965-05-01	343/18670	0.00682293	0.0473428	0.0338875	AKR1C1/ASXL1/KRT8/RARB/FZD4	5
GO:0008406	gonad development	1965-04-01	217/18670	0.00691189	0.0473754	0.0339108	RHOBTB3/AMHR2/TGFB2/FZD4	4
GO:0017157	regulation of exocytosis	1965-04-01	217/18670	0.00691189	0.0473754	0.0339108	GATA2/HTR1B/CACNA1D/DGKI	4
GO:0060348	bone development	1965-04-01	217/18670	0.00691189	0.0473754	0.0339108	COL2A1/ASXL1/MEIS1/RARB	4
GO:1901099	negative regulation of signal transduction in absence of ligand	1965-02-01	36/18670	0.00696697	0.0473754	0.0339108	COL2A1/FGF10	2
GO:2001240	negative regulation of extrinsic apoptotic signaling pathway in absence of ligand	1965-02-01	36/18670	0.00696697	0.0473754	0.0339108	COL2A1/FGF10	2
GO:0098693	regulation of synaptic vesicle cycle	1965-03-01	112/18670	0.00700815	0.0473772	0.0339121	HTR1B/CACNA1D/DGKI	3
GO:0050807	regulation of synapse organization	1965-04-01	218/18670	0.00702297	0.0473772	0.0339121	CBLN2/EPHB3/RELN/CLSTN2	4
GO:0009952	anterior/posterior pattern specification	1965-04-01	219/18670	0.00713522	0.0479442	0.0343179	HEY1/HOXB2/WLS/NOG	4
GO:0048640	negative regulation of developmental growth	1965-03-01	113/18670	0.0071816	0.0480659	0.034405	MEIS1/RGS4/NOG	3
GO:0003156	regulation of animal organ formation	1965-02-01	37/18670	0.00734865	0.0482931	0.0345677	GATA5/FGF10	2
GO:0007431	salivary gland development	1965-02-01	37/18670	0.00734865	0.0482931	0.0345677	FGF10/TGFB2	2
GO:0010614	negative regulation of cardiac muscle hypertrophy	1965-02-01	37/18670	0.00734865	0.0482931	0.0345677	GATA5/RGS4	2
GO:0031076	embryonic camera-type eye development	1965-02-01	37/18670	0.00734865	0.0482931	0.0345677	FGF10/TBX2	2
GO:0008543	fibroblast growth factor receptor signaling pathway	1965-03-01	114/18670	0.00735759	0.0482931	0.0345677	FGF10/RBFOX2/NOG	3
GO:0010927	cellular component assembly involved in morphogenesis	1965-03-01	115/18670	0.00753612	0.0490859	0.0351351	NEBL/LMOD1/KRT8	3
GO:0046660	female sex differentiation	1965-03-01	115/18670	0.00753612	0.0490859	0.0351351	FGF10/AMHR2/FZD4	3
GO:0045137	development of primary sexual characteristics	1965-04-01	223/18670	0.00759611	0.0491004	0.0351455	RHOBTB3/AMHR2/TGFB2/FZD4	4
GO:0045444	fat cell differentiation	1965-04-01	223/18670	0.00759611	0.0491004	0.0351455	ASXL1/FGF10/GATA2/SMAD6	4
GO:0097191	extrinsic apoptotic signaling pathway	1965-04-01	224/18670	0.00771433	0.0496756	0.0355573	COL2A1/FGF10/KRT8/TGFB2	4
GO:0001505	regulation of neurotransmitter levels	1965-05-01	355/18670	0.00785764	0.0504075	0.0360812	HTR1B/RGS4/SLC7A2/CACNA1D/DGKI	5
GO:0050803	regulation of synapse structure or activity	1965-04-01	227/18670	0.00807626	0.0516152	0.0369456	CBLN2/EPHB3/RELN/CLSTN2	4
GO:0014741	negative regulation of muscle hypertrophy	1965-02-01	39/18670	0.00813977	0.0518262	0.0370967	GATA5/RGS4	2
GO:0090130	tissue migration	1965-05-01	361/18670	0.00841403	0.0533123	0.0381604	CDH13/FGF10/GATA2/ACTA2/TGFB2	5
GO:0016079	synaptic vesicle exocytosis	1965-03-01	120/18670	0.00846724	0.0533123	0.0381604	HTR1B/CACNA1D/DGKI	3
GO:0017015	regulation of transforming growth factor beta receptor signaling pathway	1965-03-01	120/18670	0.00846724	0.0533123	0.0381604	BAMBI/SMAD6/MYOCD	3
GO:0001709	cell fate determination	1965-02-01	40/18670	0.00854907	0.0534317	0.0382459	GATA2/TBX2	2
GO:0045823	positive regulation of heart contraction	1965-02-01	40/18670	0.00854907	0.0534317	0.0382459	RGS4/TGFB2	2
GO:1903844	regulation of cellular response to transforming growth factor beta stimulus	1965-03-01	122/18670	0.00885779	0.0551584	0.0394818	BAMBI/SMAD6/MYOCD	3
GO:0098815	modulation of excitatory postsynaptic potential	1965-02-01	41/18670	0.00896746	0.0554352	0.0396799	RELN/RGS4	2
GO:1905209	positive regulation of cardiocyte differentiation	1965-02-01	41/18670	0.00896746	0.0554352	0.0396799	TGFB2/MYOCD	2
GO:0002062	chondrocyte differentiation	1965-03-01	123/18670	0.00905697	0.0557857	0.0399308	COL2A1/RARB/ADAMTS12	3
GO:0051154	negative regulation of striated muscle cell differentiation	1965-02-01	42/18670	0.00939485	0.0576579	0.0412709	RGS4/MYOCD	2
GO:0048705	skeletal system morphogenesis	1965-04-01	239/18670	0.00963541	0.0587121	0.0420255	COL2A1/HOXB2/RARB/NOG	4
GO:0048706	embryonic skeletal system development	1965-03-01	126/18670	0.00967023	0.0587121	0.0420255	COL2A1/HOXB2/NOG	3
GO:0090101	negative regulation of transmembrane receptor protein serine/threonine kinase signaling pathway	1965-03-01	126/18670	0.00967023	0.0587121	0.0420255	BAMBI/SMAD6/NOG	3
GO:0043616	keratinocyte proliferation	1965-02-01	43/18670	0.00983118	0.059266	0.042422	CDH13/FGF10	2
GO:0045746	negative regulation of Notch signaling pathway	1965-02-01	43/18670	0.00983118	0.059266	0.042422	HEY1/GATA2	2
GO:0035270	endocrine system development	1965-03-01	127/18670	0.00987992	0.0593493	0.0424816	FGF10/GATA2/NOG	3
GO:0050678	regulation of epithelial cell proliferation	1965-05-01	378/18670	0.0101384	0.0606877	0.0434396	CDH13/FGF10/GATA2/TGFB2/NOG	5
GO:0048872	homeostasis of number of cells	1965-04-01	246/18670	0.0106296	0.0634045	0.0453842	ASXL1/RBFOX2/GATA2/ILDR2	4
GO:0072175	epithelial tube formation	1965-03-01	132/18670	0.0109681	0.065195	0.0466659	FGF10/TGFB2/NOG	3
GO:0045926	negative regulation of growth	1965-04-01	249/18670	0.0110752	0.0656025	0.0469575	MEIS1/RGS4/TGFB2/NOG	4
GO:0022602	ovulation cycle process	1965-02-01	46/18670	0.0111932	0.0658423	0.0471292	TGFB2/FZD4	2
GO:0060443	mammary gland morphogenesis	1965-02-01	46/18670	0.0111932	0.0658423	0.0471292	FGF10/TBX2	2
GO:0045646	regulation of erythrocyte differentiation	1965-02-01	47/18670	0.0116647	0.0679106	0.0486097	RBFOX2/GATA2	2
GO:0060351	cartilage development involved in endochondral bone morphogenesis	1965-02-01	47/18670	0.0116647	0.0679106	0.0486097	COL2A1/RARB	2
GO:2001239	regulation of extrinsic apoptotic signaling pathway in absence of ligand	1965-02-01	47/18670	0.0116647	0.0679106	0.0486097	COL2A1/FGF10	2
GO:0021517	ventral spinal cord development	1965-02-01	48/18670	0.0121447	0.0702246	0.050266	GATA2/RELN	2
GO:0055010	ventricular cardiac muscle tissue morphogenesis	1965-02-01	48/18670	0.0121447	0.0702246	0.050266	TGFB2/NOG	2
GO:0048863	stem cell differentiation	1965-04-01	257/18670	0.0123223	0.070999	0.0508204	GATA2/TBX2/TGFB2/MYOCD	4
GO:0008584	male gonad development	1965-03-01	138/18670	0.0123622	0.070999	0.0508204	RHOBTB3/AMHR2/TGFB2	3
GO:0046546	development of primary male sexual characteristics	1965-03-01	139/18670	0.012604	0.0716696	0.0513004	RHOBTB3/AMHR2/TGFB2	3
GO:0008347	glial cell migration	1965-02-01	49/18670	0.0126334	0.0716696	0.0513004	RELN/TGFB2	2
GO:0048546	digestive tract morphogenesis	1965-02-01	49/18670	0.0126334	0.0716696	0.0513004	EPHB3/FGF10	2
GO:0090257	regulation of muscle system process	1965-04-01	259/18670	0.0126476	0.0716696	0.0513004	GATA5/PLCE1/RGS4/MYOCD	4
GO:0060078	regulation of postsynaptic membrane potential	1965-03-01	140/18670	0.0128485	0.0723257	0.05177	RELN/RGS4/DGKI	3
GO:0072073	kidney epithelium development	1965-03-01	140/18670	0.0128485	0.0723257	0.05177	SMAD6/RARB/NOG	3
GO:0051091	positive regulation of DNA-binding transcription factor activity	1965-04-01	261/18670	0.0129783	0.0727095	0.0520447	ABRA/RELN/FZD4/MYOCD	4
GO:0010718	positive regulation of epithelial to mesenchymal transition	1965-02-01	50/18670	0.0131305	0.0727095	0.0520447	BAMBI/TGFB2	2
GO:0060425	lung morphogenesis	1965-02-01	50/18670	0.0131305	0.0727095	0.0520447	FGF10/NOG	2
GO:0060976	coronary vasculature development	1965-02-01	50/18670	0.0131305	0.0727095	0.0520447	SMAD6/MYOCD	2
GO:2000725	regulation of cardiac muscle cell differentiation	1965-02-01	50/18670	0.0131305	0.0727095	0.0520447	RGS4/MYOCD	2
GO:0072006	nephron development	1965-03-01	142/18670	0.0133456	0.0736607	0.0527255	PLCE1/ACTA2/NOG	3
GO:0044344	cellular response to fibroblast growth factor stimulus	1965-03-01	143/18670	0.0135982	0.0742989	0.0531824	FGF10/RBFOX2/NOG	3
GO:0048813	dendrite morphogenesis	1965-03-01	143/18670	0.0135982	0.0742989	0.0531824	EPHB3/RBFOX2/RELN	3
GO:0045599	negative regulation of fat cell differentiation	1965-02-01	51/18670	0.013636	0.0742989	0.0531824	ASXL1/GATA2	2
GO:0045668	negative regulation of osteoblast differentiation	1965-02-01	51/18670	0.013636	0.0742989	0.0531824	SMAD6/NOG	2
GO:0007605	sensory perception of sound	1965-03-01	145/18670	0.0141117	0.0761232	0.0544882	COL2A1/CACNA1D/FZD4	3
GO:0007612	learning	1965-03-01	145/18670	0.0141117	0.0761232	0.0544882	LRRN4/RELN/DGKI	3
GO:0030514	negative regulation of BMP signaling pathway	1965-02-01	52/18670	0.01415	0.0761232	0.0544882	SMAD6/NOG	2
GO:0032330	regulation of chondrocyte differentiation	1965-02-01	52/18670	0.01415	0.0761232	0.0544882	RARB/ADAMTS12	2
GO:0006836	neurotransmitter transport	1965-04-01	270/18670	0.0145351	0.0777031	0.0556191	HTR1B/RGS4/CACNA1D/DGKI	4
GO:0090263	positive regulation of canonical Wnt signaling pathway	1965-03-01	147/18670	0.0146361	0.0777031	0.0556191	FGF10/BAMBI/WLS	3
GO:0035065	regulation of histone acetylation	1965-02-01	53/18670	0.0146722	0.0777031	0.0556191	GATA2/MYOCD	2
GO:1902475	L-alpha-amino acid transmembrane transport	1965-02-01	53/18670	0.0146722	0.0777031	0.0556191	RGS4/SLC7A2	2
GO:1903307	positive regulation of regulated secretory pathway	1965-02-01	53/18670	0.0146722	0.0777031	0.0556191	GATA2/CACNA1D	2
GO:0035148	tube formation	1965-03-01	148/18670	0.0149024	0.0786774	0.0563164	FGF10/TGFB2/NOG	3
GO:0098742	cell-cell adhesion via plasma-membrane adhesion molecules	1965-04-01	273/18670	0.0150792	0.0793644	0.0568082	CDH13/GATA5/CLSTN2/TGFB2	4
GO:0048592	eye morphogenesis	1965-03-01	149/18670	0.0151715	0.0795215	0.0569207	MEIS1/RARB/TBX2	3
GO:0030199	collagen fibril organization	1965-02-01	54/18670	0.0152026	0.0795215	0.0569207	COL2A1/TGFB2	2
GO:0016331	morphogenesis of embryonic epithelium	1965-03-01	150/18670	0.0154433	0.0802862	0.057468	FGF10/TGFB2/NOG	3
GO:0071774	response to fibroblast growth factor	1965-03-01	150/18670	0.0154433	0.0802862	0.057468	FGF10/RBFOX2/NOG	3
GO:0007411	axon guidance	1965-04-01	276/18670	0.0156361	0.0810409	0.0580082	EPHB3/DOK4/RELN/NOG	4
GO:0003229	ventricular cardiac muscle tissue development	1965-02-01	55/18670	0.0157413	0.0810915	0.0580445	TGFB2/NOG	2
GO:0042220	response to cocaine	1965-02-01	55/18670	0.0157413	0.0810915	0.0580445	HTR1B/RGS4	2
GO:0097485	neuron projection guidance	1965-04-01	277/18670	0.0158246	0.0812744	0.0581754	EPHB3/DOK4/RELN/NOG	4
GO:0001890	placenta development	1965-03-01	152/18670	0.0159952	0.0819029	0.0586252	HEY1/GATA2/KRT8	3
GO:0060688	regulation of morphogenesis of a branching structure	1965-02-01	56/18670	0.0162881	0.0831522	0.0595195	FGF10/NOG	2
GO:0001933	negative regulation of protein phosphorylation	1965-05-01	429/18670	0.0167408	0.0852079	0.0609909	MECOM/SMAD6/RGS4/NOG/MYOCD	5
GO:0060997	dendritic spine morphogenesis	1965-02-01	58/18670	0.0174057	0.0881526	0.0630987	EPHB3/RELN	2
GO:0019827	stem cell population maintenance	1965-03-01	157/18670	0.0174231	0.0881526	0.0630987	FGF10/GATA2/NOG	3
GO:0050673	epithelial cell proliferation	1965-05-01	434/18670	0.0175122	0.0883406	0.0632332	CDH13/FGF10/GATA2/TGFB2/NOG	5
GO:0060828	regulation of canonical Wnt signaling pathway	1965-04-01	286/18670	0.0175858	0.0884492	0.063311	FGF10/BAMBI/WLS/NOG	4
GO:2000756	regulation of peptidyl-lysine acetylation	1965-02-01	59/18670	0.0179764	0.0900683	0.0644699	GATA2/MYOCD	2
GO:0098727	maintenance of cell number	1965-03-01	159/18670	0.0180137	0.0900683	0.0644699	FGF10/GATA2/NOG	3
GO:0060249	anatomical structure homeostasis	1965-05-01	439/18670	0.0183069	0.0912663	0.0653274	COL2A1/GATA2/HTR1B/ILDR2/CACNA1D	5
GO:0042063	gliogenesis	1965-04-01	290/18670	0.0184064	0.0914936	0.0654902	FGF10/RELN/TGFB2/NOG	4
GO:0042733	embryonic digit morphogenesis	1965-02-01	61/18670	0.0191415	0.0948705	0.0679073	TBX2/NOG	2
GO:0050890	cognition	1965-04-01	296/18670	0.0196815	0.0969674	0.0694082	LRRN4/MGAT3/RELN/DGKI	4
GO:0009880	embryonic pattern specification	1965-02-01	62/18670	0.0197357	0.0969674	0.0694082	FGF10/SMAD6	2
GO:0055025	positive regulation of cardiac muscle tissue development	1965-02-01	62/18670	0.0197357	0.0969674	0.0694082	TBX2/MYOCD	2
GO:0050954	sensory perception of mechanical stimulus	1965-03-01	165/18670	0.0198519	0.0972571	0.0696156	COL2A1/CACNA1D/FZD4	3
GO:0031646	positive regulation of nervous system process	1965-02-01	63/18670	0.0203376	0.0993504	0.071114	RELN/RGS4	2
GO:0048660	regulation of smooth muscle cell proliferation	1965-03-01	169/18670	0.021133	0.10294	0.0736835	CDH13/HTR1B/MYOCD	3
GO:0007269	neurotransmitter secretion	1965-03-01	170/18670	0.0214602	0.10385	0.0743351	HTR1B/CACNA1D/DGKI	3
GO:0099643	signal release from synapse	1965-03-01	170/18670	0.0214602	0.10385	0.0743351	HTR1B/CACNA1D/DGKI	3
GO:0006940	regulation of smooth muscle contraction	1965-02-01	65/18670	0.0215642	0.10385	0.0743351	PLCE1/MYOCD	2
GO:0051148	negative regulation of muscle cell differentiation	1965-02-01	65/18670	0.0215642	0.10385	0.0743351	RGS4/MYOCD	2
GO:0010634	positive regulation of epithelial cell migration	1965-03-01	171/18670	0.0217903	0.104348	0.0746911	FGF10/GATA2/TGFB2	3
GO:0048659	smooth muscle cell proliferation	1965-03-01	171/18670	0.0217903	0.104348	0.0746911	CDH13/HTR1B/MYOCD	3
GO:0046879	hormone secretion	1965-04-01	308/18670	0.0223929	0.106933	0.0765412	ARL2BP/ILDR2/CACNA1D/FZD4	4
GO:0015807	L-amino acid transport	1965-02-01	67/18670	0.022821	0.108368	0.0775685	RGS4/SLC7A2	2
GO:0048747	muscle fiber development	1965-02-01	67/18670	0.022821	0.108368	0.0775685	NEBL/MYOF	2
GO:0042326	negative regulation of phosphorylation	1965-05-01	468/18670	0.0233901	0.110761	0.0792814	MECOM/SMAD6/RGS4/NOG/MYOCD	5
GO:0050918	positive chemotaxis	1965-02-01	68/18670	0.0234605	0.110786	0.0792991	CDH13/FGF10	2
GO:0007416	synapse assembly	1965-03-01	177/18670	0.0238289	0.112214	0.0803215	CBLN2/EPHB3/CLSTN2	3
GO:0042698	ovulation cycle	1965-02-01	69/18670	0.0241073	0.112589	0.0805901	TGFB2/FZD4	2
GO:0055008	cardiac muscle tissue morphogenesis	1965-02-01	69/18670	0.0241073	0.112589	0.0805901	TGFB2/NOG	2
GO:0071300	cellular response to retinoic acid	1965-02-01	69/18670	0.0241073	0.112589	0.0805901	RARB/FZD4	2
GO:0030177	positive regulation of Wnt signaling pathway	1965-03-01	179/18670	0.0245308	0.114122	0.0816873	FGF10/BAMBI/WLS	3
GO:0009914	hormone transport	1965-04-01	317/18670	0.0245698	0.114122	0.0816873	ARL2BP/ILDR2/CACNA1D/FZD4	4
GO:0060395	SMAD protein signal transduction	1965-02-01	70/18670	0.0247614	0.114699	0.0821002	SMAD9/TGFB2	2
GO:0048015	phosphatidylinositol-mediated signaling	1965-03-01	181/18670	0.0252438	0.116615	0.0834721	PLCE1/RELN/TGFB2	3
GO:0050795	regulation of behavior	1965-02-01	71/18670	0.0254228	0.117124	0.0838361	HTR1B/RELN	2
GO:0038034	signal transduction in absence of ligand	1965-02-01	72/18670	0.0260913	0.119235	0.0853469	COL2A1/FGF10	2
GO:0050805	negative regulation of synaptic transmission	1965-02-01	72/18670	0.0260913	0.119235	0.0853469	HTR1B/DGKI	2
GO:0097192	extrinsic apoptotic signaling pathway in absence of ligand	1965-02-01	72/18670	0.0260913	0.119235	0.0853469	COL2A1/FGF10	2
GO:0048017	inositol lipid-mediated signaling	1965-03-01	184/18670	0.0263342	0.120022	0.0859103	PLCE1/RELN/TGFB2	3
GO:0022604	regulation of cell morphogenesis	1965-05-01	484/18670	0.026552	0.120381	0.0861672	EPHB3/RHOBTB3/BAMBI/RELN/FZD4	5
GO:0045216	cell-cell junction organization	1965-03-01	185/18670	0.0267032	0.120381	0.0861672	CDH13/AJM1/TGFB2	3
GO:0060350	endochondral bone morphogenesis	1965-02-01	73/18670	0.026767	0.120381	0.0861672	COL2A1/RARB	2
GO:1901983	regulation of protein acetylation	1965-02-01	73/18670	0.026767	0.120381	0.0861672	GATA2/MYOCD	2
GO:1903524	positive regulation of blood circulation	1965-02-01	73/18670	0.026767	0.120381	0.0861672	RGS4/TGFB2	2
GO:0001707	mesoderm formation	1965-02-01	75/18670	0.0281395	0.125887	0.0901086	WLS/NOG	2
GO:0010611	regulation of cardiac muscle hypertrophy	1965-02-01	75/18670	0.0281395	0.125887	0.0901086	GATA5/RGS4	2
GO:0006855	drug transmembrane transport	1965-02-01	76/18670	0.0288361	0.128328	0.0918561	RGS4/SLC7A2	2
GO:0042310	vasoconstriction	1965-02-01	76/18670	0.0288361	0.128328	0.0918561	HTR1B/ACTA2	2
GO:0050731	positive regulation of peptidyl-tyrosine phosphorylation	1965-03-01	192/18670	0.0293642	0.129998	0.0930512	FGF10/ARL2BP/RELN	3
GO:1901888	regulation of cell junction assembly	1965-03-01	192/18670	0.0293642	0.129998	0.0930512	CBLN2/EPHB3/CLSTN2	3
GO:0035050	embryonic heart tube development	1965-02-01	77/18670	0.0295397	0.130097	0.0931222	NKX2-6/TBX2	2
GO:0048332	mesoderm morphogenesis	1965-02-01	77/18670	0.0295397	0.130097	0.0931222	WLS/NOG	2
GO:0043405	regulation of MAP kinase activity	1965-04-01	337/18670	0.0298548	0.131145	0.0938724	FGF10/PLCE1/RGS4/FZD4	4
GO:0008306	associative learning	1965-02-01	78/18670	0.0302501	0.131522	0.0941423	LRRN4/RELN	2
GO:0014743	regulation of muscle hypertrophy	1965-02-01	78/18670	0.0302501	0.131522	0.0941423	GATA5/RGS4	2
GO:0021954	central nervous system neuron development	1965-02-01	78/18670	0.0302501	0.131522	0.0941423	EPHB3/GATA2	2
GO:0072347	response to anesthetic	1965-02-01	78/18670	0.0302501	0.131522	0.0941423	HTR1B/RGS4	2
GO:0097061	dendritic spine organization	1965-02-01	80/18670	0.0316913	0.137437	0.0983758	EPHB3/RELN	2
GO:0010721	negative regulation of cell development	1965-04-01	344/18670	0.0318523	0.137455	0.098389	HEY1/MEIS1/RGS4/NOG	4
GO:0031032	actomyosin structure organization	1965-03-01	199/18670	0.0321611	0.137455	0.098389	NEBL/LMOD1/KRT8	3
GO:0030512	negative regulation of transforming growth factor beta receptor signaling pathway	1965-02-01	81/18670	0.0324219	0.137455	0.098389	BAMBI/SMAD6	2
GO:0048638	regulation of developmental growth	1965-04-01	347/18670	0.0327321	0.137455	0.098389	MEIS1/RGS4/TBX2/NOG	4
GO:0003333	amino acid transmembrane transport	1965-02-01	82/18670	0.0331592	0.137455	0.098389	RGS4/SLC7A2	2
GO:0030279	negative regulation of ossification	1965-02-01	82/18670	0.0331592	0.137455	0.098389	SMAD6/NOG	2
GO:0060415	muscle tissue morphogenesis	1965-02-01	82/18670	0.0331592	0.137455	0.098389	TGFB2/NOG	2
GO:0007266	Rho protein signal transduction	1965-03-01	203/18670	0.03382	0.137455	0.098389	CDH13/ABRA/RHOBTB3	3
GO:0030278	regulation of ossification	1965-03-01	203/18670	0.03382	0.137455	0.098389	SMAD6/TGFB2/NOG	3
GO:1903845	negative regulation of cellular response to transforming growth factor beta stimulus	1965-02-01	83/18670	0.033903	0.137455	0.098389	BAMBI/SMAD6	2
GO:0010631	epithelial cell migration	1965-04-01	352/18670	0.0342299	0.137455	0.098389	CDH13/FGF10/GATA2/TGFB2	4
GO:0001820	serotonin secretion	1965-01-01	10/18670	0.0342829	0.137455	0.098389	HTR1B	1
GO:0001840	neural plate development	1965-01-01	10/18670	0.0342829	0.137455	0.098389	NOG	1
GO:0003183	mitral valve morphogenesis	1965-01-01	10/18670	0.0342829	0.137455	0.098389	SMAD6	1
GO:0015809	arginine transport	1965-01-01	10/18670	0.0342829	0.137455	0.098389	SLC7A2	1
GO:0021877	forebrain neuron fate commitment	1965-01-01	10/18670	0.0342829	0.137455	0.098389	GATA2	1
GO:0030647	aminoglycoside antibiotic metabolic process	1965-01-01	10/18670	0.0342829	0.137455	0.098389	AKR1C1	1
GO:0035520	monoubiquitinated protein deubiquitination	1965-01-01	10/18670	0.0342829	0.137455	0.098389	ASXL1	1
GO:0042756	drinking behavior	1965-01-01	10/18670	0.0342829	0.137455	0.098389	HTR1B	1
GO:0048103	somatic stem cell division	1965-01-01	10/18670	0.0342829	0.137455	0.098389	TGFB2	1
GO:0048570	notochord morphogenesis	1965-01-01	10/18670	0.0342829	0.137455	0.098389	NOG	1
GO:0051956	negative regulation of amino acid transport	1965-01-01	10/18670	0.0342829	0.137455	0.098389	RGS4	1
GO:0060033	anatomical structure regression	1965-01-01	10/18670	0.0342829	0.137455	0.098389	AMHR2	1
GO:0061140	lung secretory cell differentiation	1965-01-01	10/18670	0.0342829	0.137455	0.098389	FGF10	1
GO:0061299	retina vasculature morphogenesis in camera-type eye	1965-01-01	10/18670	0.0342829	0.137455	0.098389	FZD4	1
GO:0070314	G1 to G0 transition	1965-01-01	10/18670	0.0342829	0.137455	0.098389	ZNF503	1
GO:0071600	otic vesicle morphogenesis	1965-01-01	10/18670	0.0342829	0.137455	0.098389	FGF10	1
GO:0086070	SA node cell to atrial cardiac muscle cell communication	1965-01-01	10/18670	0.0342829	0.137455	0.098389	CACNA1D	1
GO:0150011	regulation of neuron projection arborization	1965-01-01	10/18670	0.0342829	0.137455	0.098389	FZD4	1
GO:1900222	negative regulation of amyloid-beta clearance	1965-01-01	10/18670	0.0342829	0.137455	0.098389	MYOCD	1
GO:1904350	regulation of protein catabolic process in the vacuole	1965-01-01	10/18670	0.0342829	0.137455	0.098389	MGAT3	1
GO:1990822	basic amino acid transmembrane transport	1965-01-01	10/18670	0.0342829	0.137455	0.098389	SLC7A2	1
GO:0045445	myoblast differentiation	1965-02-01	84/18670	0.0346533	0.137897	0.0987051	TBX2/MYOCD	2
GO:0097756	negative regulation of blood vessel diameter	1965-02-01	84/18670	0.0346533	0.137897	0.0987051	HTR1B/ACTA2	2
GO:0030100	regulation of endocytosis	1965-03-01	205/18670	0.0346659	0.137897	0.0987051	CDH13/GATA2/DNAJC6	3
GO:0090132	epithelium migration	1965-04-01	355/18670	0.0351476	0.137897	0.0987051	CDH13/FGF10/GATA2/TGFB2	4
GO:1904705	regulation of vascular smooth muscle cell proliferation	1965-02-01	85/18670	0.0354101	0.137897	0.0987051	HTR1B/MYOCD	2
GO:1990874	vascular smooth muscle cell proliferation	1965-02-01	85/18670	0.0354101	0.137897	0.0987051	HTR1B/MYOCD	2
GO:0030073	insulin secretion	1965-03-01	207/18670	0.0355229	0.137897	0.0987051	ARL2BP/ILDR2/CACNA1D	3
GO:0051480	regulation of cytosolic calcium ion concentration	1965-04-01	357/18670	0.0357674	0.137897	0.0987051	GATA2/HTR1B/PLCE1/CACNA1D	4
GO:0001942	hair follicle development	1965-02-01	86/18670	0.0361734	0.137897	0.0987051	FGF10/TGFB2	2
GO:0071229	cellular response to acid chemical	1965-03-01	209/18670	0.0363907	0.137897	0.0987051	AKR1C1/RARB/FZD4	3
GO:0014068	positive regulation of phosphatidylinositol 3-kinase signaling	1965-02-01	87/18670	0.0369429	0.137897	0.0987051	RELN/TGFB2	2
GO:0045844	positive regulation of striated muscle tissue development	1965-02-01	87/18670	0.0369429	0.137897	0.0987051	TBX2/MYOCD	2
GO:0048636	positive regulation of muscle organ development	1965-02-01	87/18670	0.0369429	0.137897	0.0987051	TBX2/MYOCD	2
GO:0001778	plasma membrane repair	1965-01-01	11/18670	0.0376469	0.137897	0.0987051	MYOF	1
GO:0003174	mitral valve development	1965-01-01	11/18670	0.0376469	0.137897	0.0987051	SMAD6	1
GO:0009950	dorsal/ventral axis specification	1965-01-01	11/18670	0.0376469	0.137897	0.0987051	SMAD6	1
GO:0021561	facial nerve development	1965-01-01	11/18670	0.0376469	0.137897	0.0987051	HOXB2	1
GO:0021604	cranial nerve structural organization	1965-01-01	11/18670	0.0376469	0.137897	0.0987051	HOXB2	1
GO:0021610	facial nerve morphogenesis	1965-01-01	11/18670	0.0376469	0.137897	0.0987051	HOXB2	1
GO:0031987	locomotion involved in locomotory behavior	1965-01-01	11/18670	0.0376469	0.137897	0.0987051	FZD4	1
GO:0055015	ventricular cardiac muscle cell development	1965-01-01	11/18670	0.0376469	0.137897	0.0987051	NKX2-6	1
GO:0060159	regulation of dopamine receptor signaling pathway	1965-01-01	11/18670	0.0376469	0.137897	0.0987051	RGS4	1
GO:0060736	prostate gland growth	1965-01-01	11/18670	0.0376469	0.137897	0.0987051	PSAPL1	1
GO:0060837	blood vessel endothelial cell differentiation	1965-01-01	11/18670	0.0376469	0.137897	0.0987051	HEY1	1
GO:0060947	cardiac vascular smooth muscle cell differentiation	1965-01-01	11/18670	0.0376469	0.137897	0.0987051	MYOCD	1
GO:0061314	Notch signaling involved in heart development	1965-01-01	11/18670	0.0376469	0.137897	0.0987051	HEY1	1
GO:0090193	positive regulation of glomerulus development	1965-01-01	11/18670	0.0376469	0.137897	0.0987051	NOG	1
GO:0099624	atrial cardiac muscle cell membrane repolarization	1965-01-01	11/18670	0.0376469	0.137897	0.0987051	CACNA1D	1
GO:1902946	protein localization to early endosome	1965-01-01	11/18670	0.0376469	0.137897	0.0987051	MGAT3	1
GO:1905146	lysosomal protein catabolic process	1965-01-01	11/18670	0.0376469	0.137897	0.0987051	MGAT3	1
GO:1905668	positive regulation of protein localization to endosome	1965-01-01	11/18670	0.0376469	0.137897	0.0987051	MGAT3	1
GO:0018108	peptidyl-tyrosine phosphorylation	1965-04-01	363/18670	0.0376648	0.137897	0.0987051	EPHB3/FGF10/ARL2BP/RELN	4
GO:0030111	regulation of Wnt signaling pathway	1965-04-01	363/18670	0.0376648	0.137897	0.0987051	FGF10/BAMBI/WLS/NOG	4
GO:0022404	molting cycle process	1965-02-01	88/18670	0.0377188	0.137897	0.0987051	FGF10/TGFB2	2
GO:0022405	hair cycle process	1965-02-01	88/18670	0.0377188	0.137897	0.0987051	FGF10/TGFB2	2
GO:0042147	retrograde transport, endosome to Golgi	1965-02-01	88/18670	0.0377188	0.137897	0.0987051	RHOBTB3/TMEM87A	2
GO:0045921	positive regulation of exocytosis	1965-02-01	88/18670	0.0377188	0.137897	0.0987051	GATA2/CACNA1D	2
GO:0048644	muscle organ morphogenesis	1965-02-01	88/18670	0.0377188	0.137897	0.0987051	TGFB2/NOG	2
GO:0098773	skin epidermis development	1965-02-01	88/18670	0.0377188	0.137897	0.0987051	FGF10/TGFB2	2
GO:0106027	neuron projection organization	1965-02-01	88/18670	0.0377188	0.137897	0.0987051	EPHB3/RELN	2
GO:1901863	positive regulation of muscle tissue development	1965-02-01	88/18670	0.0377188	0.137897	0.0987051	TBX2/MYOCD	2

## Sheet: H9_pass.LTR.cluster6.GOBP_enric
ID	Description	GeneRatio	BgRatio	pvalue	p.adjust	qvalue	geneID	Count
GO:0003012	muscle system process	66/487	472/18670	1.5306e-29	6.48361e-26	5.68577e-26	KLHL41/TRDN/MYL9/PDLIM5/CKMT2/CNN1/CRYAB/DES/DMD/DMPK/AGT/EDN1/FOXO3/CAMTA2/SMPX/KCNE4/NPNT/ANK2/CTNNA3/GSTM2/GUCY1A1/LMCD1/KCNIP2/IGFBP5/KCNA5/KCNH2/KCNJ5/KCNJ8/KCNQ1/GTF2IRD2B/LMNA/MEF2A/ASPH/MYBPC3/MYH7/PPP1R12B/ATP2B4/P2RX1/TNNI3K/MYOZ2/PGAM2/FXYD1/PLN/PRKACA/TBX20/PTGER3/RYR2/SGCA/TMOD1/TNNC1/TNNT2/TTN/CACNA1C/CACNB2/CSRP3/CAMK2B/CAMK2D/CASQ1/CASQ2/TRIM63/SORBS2/TCAP/MYOM1/ACTN2/MLIP/AKAP6	66
GO:0006936	muscle contraction	53/487	363/18670	9.92823e-25	2.1028e-21	1.84404e-21	KLHL41/TRDN/MYL9/CKMT2/CNN1/CRYAB/DES/DMD/DMPK/AGT/EDN1/SMPX/KCNE4/NPNT/ANK2/CTNNA3/GSTM2/GUCY1A1/KCNIP2/KCNA5/KCNH2/KCNJ5/KCNJ8/KCNQ1/ASPH/MYBPC3/MYH7/PPP1R12B/ATP2B4/P2RX1/TNNI3K/PGAM2/FXYD1/PLN/PRKACA/TBX20/PTGER3/RYR2/SGCA/TMOD1/TNNC1/TNNT2/TTN/CACNA1C/CACNB2/CSRP3/CAMK2D/CASQ1/CASQ2/TRIM63/TCAP/MYOM1/ACTN2	53
GO:0003015	heart process	44/487	292/18670	3.13165e-21	4.42189e-18	3.87775e-18	ABCC9/TRDN/CORIN/BVES/DES/DMD/DMPK/AGT/HBEGF/EDN1/KCNE4/WWTR1/HSPB7/ANK2/CTNNA3/GSTM2/KCNIP2/KCNA5/KCNH2/KCNJ5/KCNJ8/KCNQ1/MEF2A/ASPH/MYBPC3/MYH7/ATP2B4/TNNI3K/FXYD1/PLN/PRKACA/RYR2/POPDC2/THRA/TNNC1/TNNT2/TTN/CACNA1C/CACNB2/CSRP3/CAMK2D/CASQ1/CASQ2/TCAP	44
GO:0060047	heart contraction	43/487	282/18670	5.63622e-21	5.96875e-18	5.23426e-18	ABCC9/TRDN/CORIN/BVES/DES/DMD/DMPK/AGT/HBEGF/EDN1/KCNE4/HSPB7/ANK2/CTNNA3/GSTM2/KCNIP2/KCNA5/KCNH2/KCNJ5/KCNJ8/KCNQ1/MEF2A/ASPH/MYBPC3/MYH7/ATP2B4/TNNI3K/FXYD1/PLN/PRKACA/RYR2/POPDC2/THRA/TNNC1/TNNT2/TTN/CACNA1C/CACNB2/CSRP3/CAMK2D/CASQ1/CASQ2/TCAP	43
GO:0042692	muscle cell differentiation	47/487	385/18670	9.35964e-19	7.92948e-16	6.95372e-16	KLHL41/PDLIM5/CFL2/BVES/LDB3/ALPK2/SMYD1/DMD/DMPK/AGT/EDN1/FGF9/FLNC/SYNE1/NPNT/ANK2/IGFBP5/LRRC10/LMNA/MEF2A/MYBPC3/FBXO40/MYOZ2/RARA/POPDC2/POPDC3/SGCB/TBX5/ZEB1/TMOD1/TNNT2/TTN/XK/FHOD3/CSRP3/CAPN2/CASQ1/CASQ2/MYPN/SORBS2/TANC1/TCAP/CAV2/MYOM1/ACTN2/AKAP6/HDAC9	47
GO:0051146	striated muscle cell differentiation	41/487	293/18670	1.2007e-18	8.47696e-16	7.43382e-16	KLHL41/PDLIM5/CFL2/BVES/LDB3/ALPK2/SMYD1/DMD/DMPK/AGT/EDN1/FLNC/IGFBP5/LRRC10/LMNA/MEF2A/MYBPC3/MYOZ2/RARA/POPDC2/POPDC3/SGCB/TBX5/TMOD1/TNNT2/TTN/XK/FHOD3/CSRP3/CAPN2/CASQ1/CASQ2/MYPN/SORBS2/TANC1/TCAP/CAV2/MYOM1/ACTN2/AKAP6/HDAC9	41
GO:0008016	regulation of heart contraction	38/487	251/18670	1.50056e-18	9.08051e-16	7.96311e-16	ABCC9/TRDN/CORIN/BVES/DES/DMD/DMPK/AGT/HBEGF/EDN1/KCNE4/HSPB7/ANK2/CTNNA3/GSTM2/KCNIP2/KCNA5/KCNH2/KCNJ5/KCNQ1/MEF2A/ASPH/MYH7/ATP2B4/TNNI3K/FXYD1/PLN/PRKACA/RYR2/POPDC2/THRA/TNNT2/CACNA1C/CACNB2/CSRP3/CAMK2D/CASQ1/CASQ2	38
GO:0055002	striated muscle cell development	32/487	173/18670	1.9167e-18	9.86386e-16	8.65006e-16	KLHL41/PDLIM5/CFL2/BVES/LDB3/ALPK2/DMD/AGT/EDN1/FLNC/LRRC10/LMNA/MEF2A/MYBPC3/MYOZ2/SGCB/TMOD1/TNNT2/TTN/XK/FHOD3/CSRP3/CASQ1/CASQ2/MYPN/SORBS2/TCAP/CAV2/MYOM1/ACTN2/AKAP6/HDAC9	32
GO:0055001	muscle cell development	33/487	186/18670	2.09572e-18	9.86386e-16	8.65006e-16	KLHL41/PDLIM5/CFL2/BVES/LDB3/ALPK2/DMD/AGT/EDN1/FLNC/ANK2/LRRC10/LMNA/MEF2A/MYBPC3/MYOZ2/SGCB/TMOD1/TNNT2/TTN/XK/FHOD3/CSRP3/CASQ1/CASQ2/MYPN/SORBS2/TCAP/CAV2/MYOM1/ACTN2/AKAP6/HDAC9	33
GO:0090257	regulation of muscle system process	38/487	259/18670	4.49352e-18	1.90346e-15	1.66923e-15	MYL9/CNN1/DMD/DMPK/AGT/EDN1/FOXO3/NPNT/ANK2/CTNNA3/GSTM2/GUCY1A1/LMCD1/IGFBP5/KCNQ1/GTF2IRD2B/LMNA/MEF2A/MYBPC3/MYH7/PPP1R12B/ATP2B4/P2RX1/TNNI3K/PLN/PRKACA/RYR2/SGCA/TNNC1/TNNT2/CACNA1C/CAMK2B/CAMK2D/CASQ1/CASQ2/TRIM63/MLIP/AKAP6	38
GO:0060537	muscle tissue development	47/487	408/18670	9.84293e-18	3.79042e-15	3.32399e-15	KLHL41/PDLIM5/CFL2/BVES/ALPK2/COL3A1/OSR1/SMYD1/DCN/AGT/EDN1/ERBB4/FGF9/ZFPM2/TIPARP/SRPK3/IGFBP5/LRRC10/LMNA/MEF2A/MYBPC3/MYH7/MYOZ2/PLN/TBX20/RARA/RYR2/POPDC2/POPDC3/SGCB/BMP5/SVIL/TBX5/TNNC1/TNNT2/TTN/XK/FHOD3/CSRP3/CASQ1/SORBS2/TCAP/CAV2/MYOM1/ACTN2/AKAP6/HDAC9	47
GO:1903522	regulation of blood circulation	40/487	297/18670	1.27602e-17	4.50435e-15	3.95006e-15	ABCC9/TRDN/CORIN/BVES/DES/DMD/DMPK/AGT/HBEGF/EDN1/KCNE4/HSPB7/ANK2/CTNNA3/GSTM2/KCNIP2/KCNA5/KCNH2/KCNJ5/KCNQ1/MEF2A/ASPH/MYH7/ATP2B4/P2RX1/TNNI3K/FXYD1/PLN/PRKACA/RYR2/POPDC2/BMPR2/THRA/TNNT2/CACNA1C/CACNB2/CSRP3/CAMK2D/CASQ1/CASQ2	40
GO:0006941	striated muscle contraction	30/487	177/18670	2.83997e-16	9.25394e-14	8.11519e-14	KLHL41/DMD/DMPK/SMPX/KCNE4/ANK2/CTNNA3/GSTM2/KCNA5/KCNH2/KCNJ5/KCNJ8/KCNQ1/MYBPC3/MYH7/TNNI3K/PGAM2/PLN/PRKACA/RYR2/TNNC1/TNNT2/TTN/CACNA1C/CACNB2/CSRP3/CAMK2D/CASQ1/CASQ2/TCAP	30
GO:0014706	striated muscle tissue development	43/487	390/18670	1.28872e-15	3.89931e-13	3.41948e-13	KLHL41/PDLIM5/CFL2/BVES/ALPK2/SMYD1/DCN/AGT/EDN1/ERBB4/FGF9/ZFPM2/SRPK3/LRRC10/LMNA/MEF2A/MYBPC3/MYH7/MYOZ2/PLN/TBX20/RARA/RYR2/POPDC2/POPDC3/SGCB/BMP5/SVIL/TBX5/TNNC1/TNNT2/TTN/XK/FHOD3/CSRP3/CASQ1/SORBS2/TCAP/CAV2/MYOM1/ACTN2/AKAP6/HDAC9	43
GO:0070252	actin-mediated cell contraction	24/487	121/18670	7.32728e-15	2.05236e-12	1.79981e-12	DES/DMD/KCNE4/ANK2/CTNNA3/KCNA5/KCNH2/KCNJ5/KCNJ8/KCNQ1/MYBPC3/MYH7/PLN/PARVA/RYR2/TMOD1/TNNC1/TNNT2/TTN/CACNA1C/CACNB2/CAMK2D/TCAP/ACTN2	24
GO:0007517	muscle organ development	43/487	410/18670	7.75207e-15	2.05236e-12	1.79981e-12	KLHL41/CFL2/BVES/COL3A1/CRYAB/CTF1/SMYD1/DCN/DMD/HBEGF/EDN1/ERBB4/FGF9/MRAS/ZFPM2/SRPK3/MEF2A/MYBPC3/MYH7/ZFHX3/MYOZ2/TBX20/RYR2/POPDC2/POPDC3/SGCA/SGCB/SVIL/TBX5/TNNC1/TNNT2/TTN/XK/CSRP3/FZD1/ARID5B/CASQ1/TCAP/CAV2/MYOM1/USP2/AKAP6/HDAC9	43
GO:0061337	cardiac conduction	26/487	146/18670	8.32663e-15	2.0748e-12	1.81948e-12	ABCC9/TRDN/CORIN/DMPK/AGT/KCNE4/ANK2/CTNNA3/KCNIP2/KCNA5/KCNH2/KCNJ5/KCNQ1/MEF2A/ASPH/ATP2B4/TNNI3K/FXYD1/PLN/PRKACA/RYR2/CACNA1C/CACNB2/CAMK2D/CASQ1/CASQ2	26
GO:0060048	cardiac muscle contraction	25/487	140/18670	2.57957e-14	6.07058e-12	5.32356e-12	DMD/KCNE4/ANK2/CTNNA3/GSTM2/KCNA5/KCNH2/KCNJ5/KCNJ8/KCNQ1/MYBPC3/MYH7/TNNI3K/PLN/PRKACA/RYR2/TNNC1/TNNT2/TTN/CACNA1C/CACNB2/CSRP3/CAMK2D/CASQ2/TCAP	25
GO:0030048	actin filament-based movement	25/487	143/18670	4.28949e-14	9.5633e-12	8.38648e-12	DES/DMD/KCNE4/ANK2/CTNNA3/KCNA5/KCNH2/KCNJ5/KCNJ8/KCNQ1/MYBPC3/MYH7/MYO1C/PLN/PARVA/RYR2/TMOD1/TNNC1/TNNT2/TTN/CACNA1C/CACNB2/CAMK2D/TCAP/ACTN2	25
GO:0002027	regulation of heart rate	21/487	101/18670	1.3539e-13	2.86757e-11	2.5147e-11	BVES/DMD/AGT/EDN1/KCNE4/ANK2/CTNNA3/KCNA5/KCNH2/KCNJ5/KCNQ1/MYH7/TNNI3K/PLN/PRKACA/RYR2/POPDC2/CACNA1C/CACNB2/CAMK2D/CASQ2	21
GO:0045214	sarcomere organization	16/487	53/18670	2.19853e-13	4.43476e-11	3.88904e-11	KLHL41/CFL2/LDB3/EDN1/MYBPC3/MYOZ2/TNNT2/TTN/FHOD3/CSRP3/CASQ1/CASQ2/MYPN/TCAP/MYOM1/ACTN2	16
GO:0030239	myofibril assembly	18/487	73/18670	3.35043e-13	6.4511e-11	5.65725e-11	KLHL41/CFL2/LDB3/EDN1/MEF2A/MYBPC3/MYOZ2/TMOD1/TNNT2/TTN/FHOD3/CSRP3/CASQ1/CASQ2/MYPN/TCAP/MYOM1/ACTN2	18
GO:0048738	cardiac muscle tissue development	30/487	233/18670	5.41023e-13	9.96424e-11	8.73808e-11	PDLIM5/BVES/ALPK2/AGT/EDN1/ERBB4/FGF9/ZFPM2/LRRC10/LMNA/MEF2A/MYBPC3/MYH7/PLN/TBX20/RARA/RYR2/SGCB/BMP5/TBX5/TNNC1/TNNT2/TTN/FHOD3/CSRP3/SORBS2/TCAP/MYOM1/ACTN2/AKAP6	30
GO:0006937	regulation of muscle contraction	25/487	171/18670	2.80035e-12	4.94262e-10	4.33441e-10	MYL9/CNN1/DMD/DMPK/EDN1/NPNT/ANK2/CTNNA3/GSTM2/GUCY1A1/KCNQ1/MYBPC3/MYH7/PPP1R12B/P2RX1/TNNI3K/PLN/PRKACA/RYR2/TNNC1/TNNT2/CACNA1C/CAMK2D/CASQ1/CASQ2	25
GO:0035637	multicellular organismal signaling	27/487	204/18670	4.15867e-12	7.04646e-10	6.17935e-10	ABCC9/TRDN/CORIN/DMPK/AGT/KCNE4/ANK2/CTNNA3/KCNIP2/KCNA5/KCNH2/KCNJ5/KCNQ1/MEF2A/ASPH/ATP2B4/P2RX1/TNNI3K/FXYD1/PLN/PRKACA/RYR2/CACNA1C/CACNB2/CAMK2D/CASQ1/CASQ2	27
GO:0010880	regulation of release of sequestered calcium ion into cytosol by sarcoplasmic reticulum	12/487	32/18670	1.21947e-11	1.97147e-09	1.72887e-09	TRDN/DMD/ANK2/GSTM2/PLN/PRKACA/RYR2/CACNA1C/CAMK2D/CASQ1/CASQ2/AKAP6	12
GO:0055013	cardiac muscle cell development	18/487	89/18670	1.2566e-11	1.97147e-09	1.72887e-09	PDLIM5/BVES/ALPK2/AGT/EDN1/LRRC10/LMNA/MEF2A/MYBPC3/SGCB/TTN/FHOD3/CSRP3/SORBS2/TCAP/MYOM1/ACTN2/AKAP6	18
GO:0043500	muscle adaptation	21/487	130/18670	2.28693e-11	3.45981e-09	3.03406e-09	AGT/EDN1/FOXO3/CAMTA2/LMCD1/IGFBP5/GTF2IRD2B/LMNA/MEF2A/MYH7/ATP2B4/MYOZ2/SGCA/TNNC1/CAMK2B/CAMK2D/CASQ1/TRIM63/TCAP/MLIP/AKAP6	21
GO:0055006	cardiac cell development	18/487	95/18670	3.98691e-11	5.82363e-09	5.107e-09	PDLIM5/BVES/ALPK2/AGT/EDN1/LRRC10/LMNA/MEF2A/MYBPC3/SGCB/TTN/FHOD3/CSRP3/SORBS2/TCAP/MYOM1/ACTN2/AKAP6	18
GO:0014897	striated muscle hypertrophy	19/487	109/18670	5.25918e-11	7.42597e-09	6.51216e-09	PDLIM5/AGT/EDN1/CAMTA2/LMCD1/IGFBP5/LMNA/MEF2A/MYH7/ATP2B4/RYR2/TTN/CSRP3/CAMK2D/TRIM63/SORBS2/TCAP/MLIP/AKAP6	19
GO:0014808	release of sequestered calcium ion into cytosol by sarcoplasmic reticulum	12/487	36/18670	6.14798e-11	8.40092e-09	7.36714e-09	TRDN/DMD/ANK2/GSTM2/PLN/PRKACA/RYR2/CACNA1C/CAMK2D/CASQ1/CASQ2/AKAP6	12
GO:0014896	muscle hypertrophy	19/487	111/18670	7.3094e-11	9.67582e-09	8.48515e-09	PDLIM5/AGT/EDN1/CAMTA2/LMCD1/IGFBP5/LMNA/MEF2A/MYH7/ATP2B4/RYR2/TTN/CSRP3/CAMK2D/TRIM63/SORBS2/TCAP/MLIP/AKAP6	19
GO:1903514	release of sequestered calcium ion into cytosol by endoplasmic reticulum	12/487	37/18670	8.88569e-11	1.1406e-08	1.00024e-08	TRDN/DMD/ANK2/GSTM2/PLN/PRKACA/RYR2/CACNA1C/CAMK2D/CASQ1/CASQ2/AKAP6	12
GO:0010927	cellular component assembly involved in morphogenesis	19/487	115/18670	1.38144e-10	1.72111e-08	1.50932e-08	KLHL41/CFL2/LDB3/EDN1/ANK2/MEF2A/MYBPC3/MYOZ2/TMOD1/TNNT2/TTN/FHOD3/CSRP3/CASQ1/CASQ2/MYPN/TCAP/MYOM1/ACTN2	19
GO:0055007	cardiac muscle cell differentiation	20/487	132/18670	2.25893e-10	2.73395e-08	2.39752e-08	PDLIM5/BVES/ALPK2/AGT/EDN1/LRRC10/LMNA/MEF2A/MYBPC3/RARA/SGCB/TBX5/TTN/FHOD3/CSRP3/SORBS2/TCAP/MYOM1/ACTN2/AKAP6	20
GO:0003300	cardiac muscle hypertrophy	18/487	106/18670	2.65762e-10	3.12714e-08	2.74233e-08	PDLIM5/AGT/EDN1/CAMTA2/LMCD1/LMNA/MEF2A/MYH7/ATP2B4/RYR2/TTN/CSRP3/CAMK2D/TRIM63/SORBS2/TCAP/MLIP/AKAP6	18
GO:0043502	regulation of muscle adaptation	18/487	107/18670	3.11917e-10	3.57103e-08	3.1316e-08	AGT/EDN1/FOXO3/LMCD1/IGFBP5/GTF2IRD2B/LMNA/MEF2A/MYH7/ATP2B4/SGCA/TNNC1/CAMK2B/CAMK2D/CASQ1/TRIM63/MLIP/AKAP6	18
GO:0031032	actomyosin structure organization	24/487	199/18670	4.64312e-10	5.17585e-08	4.53894e-08	KLHL41/CFL2/LDB3/CNN1/EDN1/FRMD3/MYO18A/MEF2A/MYBPC3/MYOZ2/EPB41L4A/TMOD1/TNFAIP1/TNNT2/TTN/FHOD3/CSRP3/CASQ1/CASQ2/MYPN/TCAP/MYOM1/ACTN2/ITGB1BP1	24
GO:1903779	regulation of cardiac conduction	15/487	73/18670	5.15779e-10	5.60215e-08	4.91278e-08	ABCC9/TRDN/CORIN/DMPK/AGT/ANK2/ASPH/ATP2B4/TNNI3K/FXYD1/PRKACA/RYR2/CAMK2D/CASQ1/CASQ2	15
GO:0070296	sarcoplasmic reticulum calcium ion transport	12/487	43/18670	6.38162e-10	6.75813e-08	5.92651e-08	TRDN/DMD/ANK2/GSTM2/PLN/PRKACA/RYR2/CACNA1C/CAMK2D/CASQ1/CASQ2/AKAP6	12
GO:0086065	cell communication involved in cardiac conduction	13/487	56/18670	1.49971e-09	1.54946e-07	1.35879e-07	TRDN/ANK2/CTNNA3/KCNA5/KCNJ5/KCNQ1/TNNI3K/PRKACA/RYR2/CACNA1C/CACNB2/CAMK2D/CASQ2	13
GO:0035051	cardiocyte differentiation	21/487	167/18670	2.67683e-09	2.69977e-07	2.36755e-07	PDLIM5/BVES/ALPK2/PRICKLE1/AGT/EDN1/LRRC10/LMNA/MEF2A/MYBPC3/RARA/SGCB/TBX5/TTN/FHOD3/CSRP3/SORBS2/TCAP/MYOM1/ACTN2/AKAP6	21
GO:0006942	regulation of striated muscle contraction	16/487	97/18670	4.08702e-09	4.02619e-07	3.53075e-07	DMD/DMPK/ANK2/CTNNA3/GSTM2/KCNQ1/MYBPC3/MYH7/TNNI3K/PLN/PRKACA/RYR2/CACNA1C/CAMK2D/CASQ1/CASQ2	16
GO:0010881	regulation of cardiac muscle contraction by regulation of the release of sequestered calcium ion	9/487	24/18670	4.79425e-09	4.61555e-07	4.04759e-07	DMD/ANK2/GSTM2/PLN/PRKACA/RYR2/CACNA1C/CAMK2D/CASQ2	9
GO:0086001	cardiac muscle cell action potential	14/487	74/18670	6.1056e-09	5.7474e-07	5.04015e-07	DMD/KCNE4/ANK2/CTNNA3/KCNIP2/KCNA5/KCNH2/KCNJ5/KCNJ8/KCNQ1/RYR2/CACNA1C/CACNB2/CAMK2D	14
GO:0035994	response to muscle stretch	8/487	18/18670	7.0399e-09	6.48283e-07	5.68508e-07	DMD/EDN1/JUN/NFKB1/RYR2/TTN/CSRP3/TCAP	8
GO:0019722	calcium-mediated signaling	23/487	218/18670	1.44122e-08	1.29893e-06	1.13909e-06	RCAN2/TRDN/NUDT4/C10orf71/DMD/DMPK/EDN1/ANK2/GSTM2/LMCD1/ATP2B4/PDK2/MYOZ2/PLN/PRKACA/PRNP/RYR2/CACNA1C/CAMK2D/NCALD/CASQ1/CASQ2/AKAP6	23
GO:0014888	striated muscle adaptation	12/487	57/18670	2.11209e-08	1.86392e-06	1.63455e-06	CAMTA2/IGFBP5/GTF2IRD2B/LMNA/MYH7/ATP2B4/MYOZ2/TNNC1/CAMK2B/TRIM63/TCAP/MLIP	12
GO:0086091	regulation of heart rate by cardiac conduction	10/487	38/18670	3.26437e-08	2.76975e-06	2.42892e-06	KCNE4/ANK2/CTNNA3/KCNA5/KCNH2/KCNJ5/KCNQ1/CACNA1C/CACNB2/CAMK2D	10
GO:0010882	regulation of cardiac muscle contraction by calcium ion signaling	9/487	29/18670	3.2693e-08	2.76975e-06	2.42892e-06	DMD/ANK2/GSTM2/PLN/PRKACA/RYR2/CACNA1C/CAMK2D/CASQ2	9
GO:0050848	regulation of calcium-mediated signaling	15/487	98/18670	3.56411e-08	2.96031e-06	2.59602e-06	RCAN2/TRDN/C10orf71/DMD/GSTM2/LMCD1/ATP2B4/PDK2/MYOZ2/PLN/PRKACA/PRNP/CAMK2D/CASQ2/AKAP6	15
GO:0030049	muscle filament sliding	10/487	39/18670	4.28845e-08	3.42752e-06	3.00574e-06	DES/DMD/MYBPC3/MYH7/TMOD1/TNNC1/TNNT2/TTN/TCAP/ACTN2	10
GO:0033275	actin-myosin filament sliding	10/487	39/18670	4.28845e-08	3.42752e-06	3.00574e-06	DES/DMD/MYBPC3/MYH7/TMOD1/TNNC1/TNNT2/TTN/TCAP/ACTN2	10
GO:0010959	regulation of metal ion transport	31/487	394/18670	5.21142e-08	4.08807e-06	3.58501e-06	TRDN/OSR1/DMD/AGT/KCNE4/ANK2/GSTM2/KCNIP2/KCNA5/KCNH2/KCNQ1/KCNS2/LGALS3/ATP2B4/P2RX1/FXYD1/PLN/ATP7A/PRKACA/PRNP/B2M/CEMIP/RYR2/CACNA1C/CACNB2/CAMK2B/CAMK2D/CASQ1/CASQ2/ACTN2/AKAP6	31
GO:0086003	cardiac muscle cell contraction	13/487	74/18670	5.41402e-08	4.16978e-06	3.65666e-06	KCNE4/ANK2/CTNNA3/KCNA5/KCNH2/KCNJ5/KCNJ8/KCNQ1/PLN/RYR2/CACNA1C/CACNB2/CAMK2D	13
GO:0007178	transmembrane receptor protein serine/threonine kinase signaling pathway	28/487	349/18670	1.55784e-07	1.17839e-05	1.03339e-05	TOB1/FSTL3/CDKN2B/COL3A1/FGF9/NPNT/WWTR1/DKK3/INHBA/JUN/VWC2/GDF6/LNPEP/LTBP1/LTBP2/LTBP3/TBX20/RYR2/BMP5/BMPR2/SPTBN1/ZEB1/TGFB1I1/ZNF703/FZD1/CAV2/ADAM9/NREP	28
GO:0034765	regulation of ion transmembrane transport	34/487	483/18670	1.72554e-07	1.28056e-05	1.12298e-05	TRDN/ARL6IP5/OSR1/DMD/AGT/KCNE4/ANK2/GSTM2/KCNIP2/KCNA4/KCNA5/KCNH2/KCNJ5/KCNJ8/KCNQ1/KCNS2/ATP2B4/CLIC5/FXYD1/PLN/ATP7A/PRKACA/PRNP/CEMIP/LRRC7/RYR2/CACNA1C/CACNB2/CAMK2D/CASQ1/CASQ2/ACTN2/AKAP6/TCAF1	34
GO:0086002	cardiac muscle cell action potential involved in contraction	11/487	56/18670	1.75336e-07	1.28056e-05	1.12298e-05	KCNE4/ANK2/CTNNA3/KCNA5/KCNH2/KCNJ5/KCNJ8/KCNQ1/RYR2/CACNA1C/CACNB2	11
GO:0051279	regulation of release of sequestered calcium ion into cytosol	13/487	82/18670	1.90861e-07	1.37032e-05	1.20169e-05	TRDN/DMD/ANK2/GSTM2/PLN/PRKACA/CEMIP/RYR2/CACNA1C/CAMK2D/CASQ1/CASQ2/AKAP6	13
GO:0060314	regulation of ryanodine-sensitive calcium-release channel activity	8/487	26/18670	2.09101e-07	1.47625e-05	1.29459e-05	TRDN/DMD/GSTM2/PLN/PRKACA/CAMK2D/CASQ2/AKAP6	8
GO:1904062	regulation of cation transmembrane transport	27/487	342/18670	3.58291e-07	2.48807e-05	2.1819e-05	TRDN/OSR1/DMD/AGT/KCNE4/ANK2/GSTM2/KCNIP2/KCNH2/KCNQ1/KCNS2/ATP2B4/FXYD1/PLN/ATP7A/PRKACA/PRNP/CEMIP/LRRC7/RYR2/CACNA1C/CACNB2/CAMK2D/CASQ1/CASQ2/ACTN2/AKAP6	27
GO:0001508	action potential	16/487	133/18670	3.89755e-07	2.66291e-05	2.33522e-05	DMD/KCNE4/ANK2/CTNNA3/KCNIP2/KCNA5/KCNH2/KCNJ5/KCNJ8/KCNQ1/P2RX1/RYR2/CACNA1C/CACNB2/CAMK2D/AKAP6	16
GO:0010522	regulation of calcium ion transport into cytosol	14/487	102/18670	4.08592e-07	2.74729e-05	2.40923e-05	TRDN/DMD/ANK2/GSTM2/PLN/PRKACA/PRNP/CEMIP/RYR2/CACNA1C/CAMK2D/CASQ1/CASQ2/AKAP6	14
GO:0086005	ventricular cardiac muscle cell action potential	9/487	38/18670	4.3182e-07	2.7902e-05	2.44685e-05	KCNE4/ANK2/CTNNA3/KCNH2/KCNJ5/KCNJ8/KCNQ1/RYR2/CACNA1C	9
GO:0042391	regulation of membrane potential	31/487	434/18670	4.45381e-07	2.7902e-05	2.44685e-05	TRDN/ARL6IP5/BVES/DCN/DMD/EDN1/NNT/KCNE4/IFI6/GLRB/ANK2/CTNNA3/KCNIP2/JUN/KCNA5/KCNH2/KCNJ5/KCNJ8/KCNQ1/P2RX1/FXYD1/PLN/RYR2/POPDC2/POPDC3/CACNA1C/CACNB2/CAMK2D/CASQ2/ACTN2/AKAP6	31
GO:0048644	muscle organ morphogenesis	13/487	88/18670	4.4553e-07	2.7902e-05	2.44685e-05	COL3A1/ZFPM2/MYBPC3/MYH7/TBX20/RYR2/TNNC1/TNNT2/TTN/FZD1/ARID5B/TCAP/MYOM1	13
GO:0086014	atrial cardiac muscle cell action potential	7/487	20/18670	4.54494e-07	2.7902e-05	2.44685e-05	ANK2/KCNA5/KCNJ5/KCNQ1/RYR2/CACNA1C/CACNB2	7
GO:0086026	atrial cardiac muscle cell to AV node cell signaling	7/487	20/18670	4.54494e-07	2.7902e-05	2.44685e-05	ANK2/KCNA5/KCNJ5/KCNQ1/RYR2/CACNA1C/CACNB2	7
GO:0086066	atrial cardiac muscle cell to AV node cell communication	7/487	20/18670	4.54494e-07	2.7902e-05	2.44685e-05	ANK2/KCNA5/KCNJ5/KCNQ1/RYR2/CACNA1C/CACNB2	7
GO:0086009	membrane repolarization	10/487	50/18670	5.35772e-07	3.24218e-05	2.84321e-05	KCNE4/ANK2/KCNIP2/KCNA5/KCNH2/KCNJ5/KCNJ8/KCNQ1/CASQ2/AKAP6	10
GO:0019932	second-messenger-mediated signaling	31/487	439/18670	5.70215e-07	3.40202e-05	2.98338e-05	RCAN2/RAMP1/TRDN/PDE10A/NUDT4/ADCY6/C10orf71/DMD/DMPK/AGT/EDN1/ANK2/GSTM2/GUCY1A1/GUCY1B1/LMCD1/AQP1/ATP2B4/PDK2/MYOZ2/PLN/PRKACA/PRNP/PTGER3/RYR2/CACNA1C/CAMK2D/NCALD/CASQ1/CASQ2/AKAP6	31
GO:0048747	muscle fiber development	11/487	67/18670	1.16846e-06	6.87442e-05	6.02849e-05	KLHL41/DMD/FLNC/MYBPC3/SGCB/TTN/XK/TCAP/CAV2/MYOM1/HDAC9	11
GO:0086019	cell-cell signaling involved in cardiac conduction	8/487	32/18670	1.22665e-06	7.11796e-05	6.24205e-05	ANK2/KCNA5/KCNJ5/KCNQ1/RYR2/CACNA1C/CACNB2/CASQ2	8
GO:0055117	regulation of cardiac muscle contraction	12/487	82/18670	1.37028e-06	7.73936e-05	6.78699e-05	DMD/ANK2/CTNNA3/GSTM2/KCNQ1/TNNI3K/PLN/PRKACA/RYR2/CACNA1C/CAMK2D/CASQ2	12
GO:0060415	muscle tissue morphogenesis	12/487	82/18670	1.37028e-06	7.73936e-05	6.78699e-05	COL3A1/ZFPM2/MYBPC3/MYH7/TBX20/RYR2/TNNC1/TNNT2/TTN/FZD1/TCAP/MYOM1	12
GO:0032412	regulation of ion transmembrane transporter activity	22/487	260/18670	1.39437e-06	7.7718e-05	6.81544e-05	TRDN/OSR1/DMD/KCNE4/ANK2/GSTM2/KCNIP2/KCNS2/FXYD1/PLN/ATP7A/PRKACA/PRNP/LRRC7/RYR2/CACNB2/CAMK2D/CASQ1/CASQ2/ACTN2/AKAP6/TCAF1	22
GO:0090092	regulation of transmembrane receptor protein serine/threonine kinase signaling pathway	21/487	241/18670	1.51018e-06	8.30794e-05	7.2856e-05	TOB1/FSTL3/CDKN2B/FGF9/NPNT/WWTR1/DKK3/INHBA/VWC2/GDF6/LTBP1/TBX20/BMP5/BMPR2/SPTBN1/ZEB1/TGFB1I1/ZNF703/FZD1/CAV2/NREP	21
GO:0022898	regulation of transmembrane transporter activity	22/487	268/18670	2.30377e-06	0.000125112	0.000109717	TRDN/OSR1/DMD/KCNE4/ANK2/GSTM2/KCNIP2/KCNS2/FXYD1/PLN/ATP7A/PRKACA/PRNP/LRRC7/RYR2/CACNB2/CAMK2D/CASQ1/CASQ2/ACTN2/AKAP6/TCAF1	22
GO:1901019	regulation of calcium ion transmembrane transporter activity	12/487	89/18670	3.32865e-06	0.000176066	0.0001544	TRDN/DMD/ANK2/GSTM2/PLN/PRKACA/RYR2/CACNB2/CAMK2D/CASQ1/CASQ2/AKAP6	12
GO:0034767	positive regulation of ion transmembrane transport	16/487	156/18670	3.33264e-06	0.000176066	0.0001544	TRDN/DMD/AGT/ANK2/GSTM2/KCNIP2/KCNH2/KCNQ1/FXYD1/CEMIP/RYR2/CACNB2/CASQ1/ACTN2/AKAP6/TCAF1	16
GO:0055003	cardiac myofibril assembly	7/487	26/18670	3.36669e-06	0.000176066	0.0001544	MEF2A/MYBPC3/TTN/FHOD3/CSRP3/TCAP/MYOM1	7
GO:0010038	response to metal ion	26/487	362/18670	3.4478e-06	0.000178108	0.000156191	FSTL3/CRIP1/EDN1/ALAD/KCNIP2/AQP1/JUN/MEF2A/PAM/PGAM2/PLN/ATP7A/PRNP/B2M/CPNE5/RYR2/S100A8/TNNC1/TNNT2/TTN/SLC30A4/CAMK2D/CASQ2/MAP1LC3A/SLC25A12/ADAM9	26
GO:0043270	positive regulation of ion transport	22/487	275/18670	3.51282e-06	0.000179281	0.000157219	TRDN/DMD/AGT/EDN1/FABP3/ANK2/GSTM2/KCNIP2/KCNH2/KCNQ1/LGALS3/P2RX1/ABCB4/FXYD1/CEMIP/RYR2/SLC6A4/CACNB2/CASQ1/ACTN2/AKAP6/TCAF1	22
GO:0097553	calcium ion transmembrane import into cytosol	15/487	140/18670	3.91662e-06	0.00019751	0.000173205	TRDN/DMD/ANK2/GSTM2/ATP2B4/PLN/PRKACA/PRNP/CEMIP/RYR2/CACNA1C/CAMK2D/CASQ1/CASQ2/AKAP6	15
GO:0007519	skeletal muscle tissue development	16/487	160/18670	4.63648e-06	0.00023106	0.000202627	KLHL41/CFL2/BVES/SMYD1/DCN/SRPK3/MYOZ2/POPDC2/POPDC3/SVIL/XK/CSRP3/CASQ1/CAV2/MYOM1/HDAC9	16
GO:0003007	heart morphogenesis	21/487	259/18670	4.73953e-06	0.000233449	0.000204722	ALPK2/BBS5/ZFPM2/JUN/MYBPC3/MYH7/PARVA/TBX20/ZMIZ1/RARA/RYR2/BMP5/SLIT3/BMPR2/TBX5/TNNC1/TNNT2/TTN/FZD1/TCAP/MYOM1	21
GO:0014743	regulation of muscle hypertrophy	11/487	78/18670	5.46393e-06	0.00026573	0.000233031	AGT/EDN1/LMCD1/IGFBP5/LMNA/MEF2A/ATP2B4/CAMK2D/TRIM63/MLIP/AKAP6	11
GO:1904064	positive regulation of cation transmembrane transport	15/487	144/18670	5.55627e-06	0.00026573	0.000233031	TRDN/DMD/AGT/ANK2/GSTM2/KCNIP2/KCNH2/KCNQ1/FXYD1/CEMIP/RYR2/CACNB2/CASQ1/ACTN2/AKAP6	15
GO:0032409	regulation of transporter activity	22/487	283/18670	5.58309e-06	0.00026573	0.000233031	TRDN/OSR1/DMD/KCNE4/ANK2/GSTM2/KCNIP2/KCNS2/FXYD1/PLN/ATP7A/PRKACA/PRNP/LRRC7/RYR2/CACNB2/CAMK2D/CASQ1/CASQ2/ACTN2/AKAP6/TCAF1	22
GO:0043501	skeletal muscle adaptation	7/487	28/18670	5.79209e-06	0.000269619	0.000236441	IGFBP5/GTF2IRD2B/MYH7/MYOZ2/TNNC1/CAMK2B/TRIM63	7
GO:0086013	membrane repolarization during cardiac muscle cell action potential	7/487	28/18670	5.79209e-06	0.000269619	0.000236441	KCNE4/KCNIP2/KCNA5/KCNH2/KCNJ5/KCNJ8/KCNQ1	7
GO:0003206	cardiac chamber morphogenesis	14/487	129/18670	7.05735e-06	0.000322157	0.000282514	ZFPM2/MYBPC3/MYH7/PARVA/TBX20/RARA/RYR2/BMP5/SLIT3/BMPR2/TBX5/TNNC1/TNNT2/FZD1	14
GO:0035265	organ growth	18/487	204/18670	7.07286e-06	0.000322157	0.000282514	PDLIM5/COL12A1/AGT/EDN1/ERBB4/FGF7/FGF9/ZFPM2/ACACB/MATN2/TBX20/RARA/SLC6A4/TBX5/COL14A1/COL21A1/SORBS2/AKAP6	18
GO:0060538	skeletal muscle organ development	16/487	169/18670	9.36962e-06	0.000422231	0.000370273	KLHL41/CFL2/BVES/SMYD1/DCN/SRPK3/MYOZ2/POPDC2/POPDC3/SVIL/XK/CSRP3/CASQ1/CAV2/MYOM1/HDAC9	16
GO:0061448	connective tissue development	21/487	273/18670	1.06835e-05	0.000473172	0.000414946	COL12A1/OSR1/CRIP1/CSF1/EDN1/FGF9/GDF6/LTBP3/LUM/MATN2/OXCT1/ATP7A/RARA/BMP5/BMPR2/ZEB1/THRA/COL14A1/COL21A1/ARID5B/FGF18	21
GO:1903169	regulation of calcium ion transmembrane transport	15/487	152/18670	1.07688e-05	0.000473172	0.000414946	TRDN/DMD/ANK2/GSTM2/PLN/PRKACA/PRNP/CEMIP/RYR2/CACNA1C/CACNB2/CAMK2D/CASQ1/CASQ2/AKAP6	15
GO:0003205	cardiac chamber development	16/487	171/18670	1.08793e-05	0.000473172	0.000414946	ZFPM2/ANK2/LTBP1/MYBPC3/MYH7/PARVA/TBX20/RARA/RYR2/BMP5/SLIT3/BMPR2/TBX5/TNNC1/TNNT2/FZD1	16
GO:0099622	cardiac muscle cell membrane repolarization	8/487	42/18670	1.09468e-05	0.000473172	0.000414946	KCNE4/ANK2/KCNIP2/KCNA5/KCNH2/KCNJ5/KCNJ8/KCNQ1	8
GO:0055008	cardiac muscle tissue morphogenesis	10/487	69/18670	1.13874e-05	0.000487242	0.000427284	ZFPM2/MYBPC3/MYH7/TBX20/RYR2/TNNC1/TNNT2/TTN/TCAP/MYOM1	10
GO:0086011	membrane repolarization during action potential	7/487	31/18670	1.20204e-05	0.000509185	0.000446527	KCNE4/KCNIP2/KCNA5/KCNH2/KCNJ5/KCNJ8/KCNQ1	7
GO:0003009	skeletal muscle contraction	8/487	43/18670	1.31449e-05	0.000551305	0.000483464	DMD/DMPK/GSTM2/MYH7/TNNC1/TNNT2/CASQ1/TCAP	8
GO:0030198	extracellular matrix organization	25/487	368/18670	1.38717e-05	0.000576085	0.000505195	COL3A1/COL4A1/COL4A2/COL8A1/COL12A1/COL16A1/DCN/AGT/A2M/SCUBE3/NPNT/GAS2/GAS6/EFEMP2/ITGAV/ITGB3/LOXL1/LUM/MMP1/ATP7A/COL14A1/MFAP5/CAPN2/COLQ/SH3PXD2A	25
GO:0043062	extracellular structure organization	25/487	369/18670	1.45254e-05	0.000597375	0.000523864	COL3A1/COL4A1/COL4A2/COL8A1/COL12A1/COL16A1/DCN/AGT/A2M/SCUBE3/NPNT/GAS2/GAS6/EFEMP2/ITGAV/ITGB3/LOXL1/LUM/MMP1/ATP7A/COL14A1/MFAP5/CAPN2/COLQ/SH3PXD2A	25
GO:0060402	calcium ion transport into cytosol	15/487	158/18670	1.71616e-05	0.000699006	0.00061299	TRDN/DMD/ANK2/GSTM2/ATP2B4/PLN/PRKACA/PRNP/CEMIP/RYR2/CACNA1C/CAMK2D/CASQ1/CASQ2/AKAP6	15
GO:0014819	regulation of skeletal muscle contraction	5/487	14/18670	1.94915e-05	0.000786344	0.00068958	DMD/DMPK/GSTM2/MYH7/CASQ1	5
GO:2001257	regulation of cation channel activity	16/487	180/18670	2.07038e-05	0.000827372	0.00072556	TRDN/DMD/KCNE4/ANK2/GSTM2/KCNIP2/KCNS2/PLN/PRKACA/LRRC7/CACNB2/CAMK2D/CASQ1/CASQ2/ACTN2/AKAP6	16
GO:0051209	release of sequestered calcium ion into cytosol	13/487	124/18670	2.1718e-05	0.000859787	0.000753986	TRDN/DMD/ANK2/GSTM2/PLN/PRKACA/CEMIP/RYR2/CACNA1C/CAMK2D/CASQ1/CASQ2/AKAP6	13
GO:0070884	regulation of calcineurin-NFAT signaling cascade	7/487	34/18670	2.29817e-05	0.000893124	0.00078322	RCAN2/C10orf71/LMCD1/ATP2B4/MYOZ2/PRNP/AKAP6	7
GO:0106056	regulation of calcineurin-mediated signaling	7/487	34/18670	2.29817e-05	0.000893124	0.00078322	RCAN2/C10orf71/LMCD1/ATP2B4/MYOZ2/PRNP/AKAP6	7
GO:0010611	regulation of cardiac muscle hypertrophy	10/487	75/18670	2.4144e-05	0.000929763	0.000815351	AGT/EDN1/LMCD1/LMNA/MEF2A/ATP2B4/CAMK2D/TRIM63/MLIP/AKAP6	10
GO:0051480	regulation of cytosolic calcium ion concentration	24/487	357/18670	2.43864e-05	0.00093064	0.000816119	TRDN/SYNPO/DMD/AGT/EDN1/ANK2/GSTM2/ITGAV/KCNA5/ATP2B4/P2RX1/PLN/PRKACA/PRNP/CEMIP/PTGER3/RYR2/TGM2/CACNA1C/CACNB2/CAMK2D/CASQ1/CASQ2/AKAP6	24
GO:0051283	negative regulation of sequestering of calcium ion	13/487	126/18670	2.57807e-05	0.000975064	0.000855077	TRDN/DMD/ANK2/GSTM2/PLN/PRKACA/CEMIP/RYR2/CACNA1C/CAMK2D/CASQ1/CASQ2/AKAP6	13
GO:1903115	regulation of actin filament-based movement	8/487	47/18670	2.60151e-05	0.00097522	0.000855214	ANK2/CTNNA3/MYBPC3/PLN/RYR2/TNNC1/CACNA1C/CAMK2D	8
GO:0034764	positive regulation of transmembrane transport	17/487	204/18670	2.66126e-05	0.000988869	0.000867183	TRDN/DMD/AGT/ANK2/GSTM2/KCNIP2/KCNH2/KCNQ1/MEF2A/FXYD1/CEMIP/RYR2/CACNB2/CASQ1/ACTN2/AKAP6/TCAF1	17
GO:0090287	regulation of cellular response to growth factor stimulus	21/487	292/18670	2.93041e-05	0.00107941	0.000946583	TOB1/FSTL3/CDKN2B/DCN/AGT/CADM4/FGF9/NPNT/DKK3/ITGB3/VWC2/LTBP1/MYO1C/BMPR2/ZEB1/TGFB1I1/ZNF703/FZD1/CAV2/FGF18/NREP	21
GO:0051282	regulation of sequestering of calcium ion	13/487	128/18670	3.04933e-05	0.00111353	0.000976504	TRDN/DMD/ANK2/GSTM2/PLN/PRKACA/CEMIP/RYR2/CACNA1C/CAMK2D/CASQ1/CASQ2/AKAP6	13
GO:0007204	positive regulation of cytosolic calcium ion concentration	22/487	319/18670	3.60503e-05	0.00130144	0.00114129	TRDN/SYNPO/DMD/AGT/EDN1/ANK2/GSTM2/ITGAV/ATP2B4/PLN/PRKACA/PRNP/CEMIP/PTGER3/RYR2/TGM2/CACNA1C/CACNB2/CAMK2D/CASQ1/CASQ2/AKAP6	22
GO:0051216	cartilage development	17/487	209/18670	3.62536e-05	0.00130144	0.00114129	COL12A1/OSR1/EDN1/FGF9/GDF6/LTBP3/LUM/MATN2/ATP7A/RARA/BMP5/BMPR2/ZEB1/THRA/COL14A1/COL21A1/FGF18	17
GO:0051208	sequestering of calcium ion	13/487	131/18670	3.89707e-05	0.00138723	0.00121652	TRDN/DMD/ANK2/GSTM2/PLN/PRKACA/CEMIP/RYR2/CACNA1C/CAMK2D/CASQ1/CASQ2/AKAP6	13
GO:0051924	regulation of calcium ion transport	19/487	254/18670	4.09592e-05	0.00144586	0.00126794	TRDN/DMD/AGT/ANK2/GSTM2/LGALS3/P2RX1/PLN/PRKACA/PRNP/CEMIP/RYR2/CACNA1C/CACNB2/CAMK2B/CAMK2D/CASQ1/CASQ2/AKAP6	19
GO:0072503	cellular divalent inorganic cation homeostasis	29/487	493/18670	4.31428e-05	0.0015003	0.00131568	TRDN/SYNPO/DMD/DMPK/AGT/EDN1/ANK2/GSTM2/ITGAV/KCNA5/ATP2B4/P2RX1/PLN/PRKACA/PRNP/CEMIP/PTGER3/RYR2/S100A8/TGM2/XK/CACNA1C/SLC30A4/CACNB2/CSRP3/CAMK2D/CASQ1/CASQ2/AKAP6	29
GO:0071559	response to transforming growth factor beta	19/487	255/18670	4.32097e-05	0.0015003	0.00131568	CDKN2B/COL3A1/COL4A2/EDN1/NPNT/DKK3/JUN/LTBP1/LTBP2/LTBP3/ZFHX3/BMPR2/ZFP36L1/ZEB1/TGFB1I1/ZNF703/CAV2/ADAM9/NREP	19
GO:0048146	positive regulation of fibroblast proliferation	8/487	51/18670	4.80826e-05	0.00165592	0.00145215	AGT/FOSL2/GAS6/AQP1/JUN/PDGFC/ZMIZ1/S100A6	8
GO:1901021	positive regulation of calcium ion transmembrane transporter activity	7/487	38/18670	4.92658e-05	0.00168298	0.00147588	TRDN/ANK2/GSTM2/RYR2/CACNB2/CASQ1/AKAP6	7
GO:0060421	positive regulation of heart growth	8/487	52/18670	5.55434e-05	0.00188226	0.00165063	EDN1/ERBB4/FGF9/ZFPM2/ACACB/TBX20/TBX5/AKAP6	8
GO:0014733	regulation of skeletal muscle adaptation	5/487	17/18670	5.64623e-05	0.00189176	0.00165897	IGFBP5/GTF2IRD2B/MYH7/TNNC1/CAMK2B	5
GO:0002026	regulation of the force of heart contraction	6/487	27/18670	5.67171e-05	0.00189176	0.00165897	MYH7/ATP2B4/PLN/RYR2/CSRP3/CAMK2D	6
GO:0060306	regulation of membrane repolarization	7/487	39/18670	5.87058e-05	0.0019428	0.00170372	KCNE4/ANK2/KCNA5/KCNH2/KCNQ1/CASQ2/AKAP6	7
GO:0060401	cytosolic calcium ion transport	15/487	176/18670	6.06817e-05	0.00199262	0.00174741	TRDN/DMD/ANK2/GSTM2/ATP2B4/PLN/PRKACA/PRNP/CEMIP/RYR2/CACNA1C/CAMK2D/CASQ1/CASQ2/AKAP6	15
GO:0006874	cellular calcium ion homeostasis	27/487	458/18670	7.60529e-05	0.00247815	0.0021732	TRDN/SYNPO/DMD/DMPK/AGT/EDN1/ANK2/GSTM2/ITGAV/KCNA5/ATP2B4/P2RX1/PLN/PRKACA/PRNP/CEMIP/PTGER3/RYR2/TGM2/XK/CACNA1C/CACNB2/CSRP3/CAMK2D/CASQ1/CASQ2/AKAP6	27
GO:0034766	negative regulation of ion transmembrane transport	11/487	103/18670	7.80656e-05	0.00252432	0.00221369	TRDN/ARL6IP5/OSR1/KCNE4/GSTM2/KCNH2/PLN/ATP7A/CAMK2D/CASQ2/ACTN2	11
GO:0072511	divalent inorganic cation transport	28/487	486/18670	8.34428e-05	0.00267302	0.00234409	RAMP1/TRDN/DMD/AGT/GAS6/ANK2/GSTM2/ITGAV/LGALS3/ATP2B4/P2RX1/PLN/ATP7A/PRKACA/PRNP/NIPAL3/CEMIP/RYR2/CACNA1C/SLC30A4/CACNB2/NIPAL2/CAMK2B/TMEM163/CAMK2D/CASQ1/CASQ2/AKAP6	28
GO:0048016	inositol phosphate-mediated signaling	8/487	55/18670	8.39262e-05	0.00267302	0.00234409	RCAN2/C10orf71/EDN1/LMCD1/ATP2B4/MYOZ2/PRNP/AKAP6	8
GO:0098656	anion transmembrane transport	20/487	291/18670	8.47808e-05	0.00267606	0.00234676	ARL6IP5/SLC26A9/OSR1/AGT/SLC35D1/GLRB/ACACB/PRKAG2/MPC1/CLIC5/FXYD1/ANKH/PRNP/SLC4A3/SLC1A4/SLC25A20/SLC25A12/SLC4A4/SLC16A7/TCAF1	20
GO:0032414	positive regulation of ion transmembrane transporter activity	11/487	104/18670	8.52853e-05	0.00267606	0.00234676	TRDN/DMD/ANK2/GSTM2/KCNIP2/RYR2/CACNB2/CASQ1/ACTN2/AKAP6/TCAF1	11
GO:0010644	cell communication by electrical coupling	6/487	29/18670	8.70775e-05	0.00270872	0.0023754	TRDN/PRKACA/RYR2/CACNA1C/CAMK2D/CASQ2	6
GO:0051235	maintenance of location	21/487	315/18670	8.76051e-05	0.00270872	0.0023754	TRDN/DMD/SYNE1/ANK2/GSTM2/ACACB/ITGAV/ITGB3/LTBP1/NFKB1/PLN/PRKACA/CEMIP/RYR2/S100A8/CACNA1C/SLC30A4/CAMK2D/CASQ1/CASQ2/AKAP6	21
GO:0043266	regulation of potassium ion transport	11/487	105/18670	9.30683e-05	0.00285679	0.00250525	KCNE4/ANK2/KCNIP2/KCNA5/KCNH2/KCNQ1/KCNS2/PRNP/CASQ2/ACTN2/AKAP6	11
GO:0050879	multicellular organismal movement	8/487	56/18670	9.57085e-05	0.00289587	0.00253951	DMD/DMPK/GSTM2/MYH7/TNNC1/TNNT2/CASQ1/TCAP	8
GO:0050881	musculoskeletal movement	8/487	56/18670	9.57085e-05	0.00289587	0.00253951	DMD/DMPK/GSTM2/MYH7/TNNC1/TNNT2/CASQ1/TCAP	8
GO:0071560	cellular response to transforming growth factor beta stimulus	18/487	249/18670	0.0001006	0.0030101	0.00263969	CDKN2B/COL3A1/COL4A2/EDN1/NPNT/DKK3/JUN/LTBP1/LTBP2/LTBP3/BMPR2/ZFP36L1/ZEB1/TGFB1I1/ZNF703/CAV2/ADAM9/NREP	18
GO:0097623	potassium ion export across plasma membrane	5/487	19/18670	0.000101616	0.0030101	0.00263969	KCNE4/KCNIP2/KCNA5/KCNH2/KCNQ1	5
GO:0098915	membrane repolarization during ventricular cardiac muscle cell action potential	5/487	19/18670	0.000101616	0.0030101	0.00263969	KCNE4/KCNH2/KCNJ5/KCNJ8/KCNQ1	5
GO:0033173	calcineurin-NFAT signaling cascade	7/487	43/18670	0.000112409	0.00330669	0.00289978	RCAN2/C10orf71/LMCD1/ATP2B4/MYOZ2/PRNP/AKAP6	7
GO:1901379	regulation of potassium ion transmembrane transport	10/487	90/18670	0.000117635	0.00343655	0.00301366	KCNE4/ANK2/KCNIP2/KCNH2/KCNQ1/KCNS2/PRNP/CASQ2/ACTN2/AKAP6	10
GO:0055074	calcium ion homeostasis	27/487	471/18670	0.000120986	0.00351024	0.00307829	TRDN/SYNPO/DMD/DMPK/AGT/EDN1/ANK2/GSTM2/ITGAV/KCNA5/ATP2B4/P2RX1/PLN/PRKACA/PRNP/CEMIP/PTGER3/RYR2/TGM2/XK/CACNA1C/CACNB2/CSRP3/CAMK2D/CASQ1/CASQ2/AKAP6	27
GO:1904063	negative regulation of cation transmembrane transport	10/487	91/18670	0.00012913	0.00358785	0.00314635	TRDN/OSR1/KCNE4/GSTM2/KCNH2/PLN/ATP7A/CAMK2D/CASQ2/ACTN2	10
GO:0003299	muscle hypertrophy in response to stress	6/487	31/18670	0.000129134	0.00358785	0.00314635	CAMTA2/LMNA/MYH7/ATP2B4/TCAP/MLIP	6
GO:0014887	cardiac muscle adaptation	6/487	31/18670	0.000129134	0.00358785	0.00314635	CAMTA2/LMNA/MYH7/ATP2B4/TCAP/MLIP	6
GO:0014898	cardiac muscle hypertrophy in response to stress	6/487	31/18670	0.000129134	0.00358785	0.00314635	CAMTA2/LMNA/MYH7/ATP2B4/TCAP/MLIP	6
GO:0050849	negative regulation of calcium-mediated signaling	6/487	31/18670	0.000129134	0.00358785	0.00314635	TRDN/GSTM2/ATP2B4/MYOZ2/PRNP/CASQ2	6
GO:0099625	ventricular cardiac muscle cell membrane repolarization	6/487	31/18670	0.000129134	0.00358785	0.00314635	KCNE4/ANK2/KCNH2/KCNJ5/KCNJ8/KCNQ1	6
GO:0030241	skeletal muscle myosin thick filament assembly	4/487	11/18670	0.000130436	0.00358785	0.00314635	MYBPC3/TTN/TCAP/MYOM1	4
GO:0071688	striated muscle myosin thick filament assembly	4/487	11/18670	0.000130436	0.00358785	0.00314635	MYBPC3/TTN/TCAP/MYOM1	4
GO:0034763	negative regulation of transmembrane transport	12/487	128/18670	0.000133018	0.00363526	0.00318792	TRDN/ARL6IP5/OSR1/KCNE4/GSTM2/KCNH2/PLN/ATP7A/CAMK2D/CASQ2/PEA15/ACTN2	12
GO:0003231	cardiac ventricle development	12/487	130/18670	0.000154179	0.00418654	0.00367136	ZFPM2/LTBP1/MYBPC3/MYH7/TBX20/RYR2/SLIT3/BMPR2/TBX5/TNNC1/TNNT2/FZD1	12
GO:0060411	cardiac septum morphogenesis	9/487	76/18670	0.000156976	0.00423535	0.00371416	ZFPM2/PARVA/TBX20/RARA/BMP5/SLIT3/BMPR2/TBX5/FZD1	9
GO:0070838	divalent metal ion transport	27/487	479/18670	0.000159255	0.00426964	0.00374424	RAMP1/TRDN/DMD/AGT/GAS6/ANK2/GSTM2/ITGAV/LGALS3/ATP2B4/P2RX1/PLN/PRKACA/PRNP/NIPAL3/CEMIP/RYR2/CACNA1C/SLC30A4/CACNB2/NIPAL2/CAMK2B/TMEM163/CAMK2D/CASQ1/CASQ2/AKAP6	27
GO:0003279	cardiac septum development	11/487	112/18670	0.00016651	0.00438098	0.00384188	ZFPM2/ANK2/LTBP1/PARVA/TBX20/RARA/BMP5/SLIT3/BMPR2/TBX5/FZD1	11
GO:0032411	positive regulation of transporter activity	11/487	112/18670	0.00016651	0.00438098	0.00384188	TRDN/DMD/ANK2/GSTM2/KCNIP2/RYR2/CACNB2/CASQ1/ACTN2/AKAP6/TCAF1	11
GO:0060419	heart growth	11/487	112/18670	0.00016651	0.00438098	0.00384188	PDLIM5/AGT/EDN1/ERBB4/FGF9/ZFPM2/ACACB/TBX20/TBX5/SORBS2/AKAP6	11
GO:0097720	calcineurin-mediated signaling	7/487	46/18670	0.000174543	0.00456397	0.00400235	RCAN2/C10orf71/LMCD1/ATP2B4/MYOZ2/PRNP/AKAP6	7
GO:0031034	myosin filament assembly	4/487	12/18670	0.000191629	0.00497759	0.00436507	MYBPC3/TTN/TCAP/MYOM1	4
GO:0071805	potassium ion transmembrane transport	16/487	217/18670	0.000192711	0.00497759	0.00436507	ABCC9/KCNE4/ANK2/KCNIP2/AQP1/KCNA4/KCNA5/KCNH2/KCNJ5/KCNJ8/KCNQ1/KCNS2/PRNP/CASQ2/ACTN2/AKAP6	16
GO:0006813	potassium ion transport	17/487	240/18670	0.000198603	0.00509867	0.00447125	ABCC9/KCNE4/ANK2/KCNIP2/AQP1/KCNA4/KCNA5/KCNH2/KCNJ5/KCNJ8/KCNQ1/KCNS2/FXYD1/PRNP/CASQ2/ACTN2/AKAP6	17
GO:0051651	maintenance of location in cell	16/487	219/18670	0.000213961	0.00545988	0.00478802	TRDN/DMD/SYNE1/ANK2/GSTM2/PLN/PRKACA/CEMIP/RYR2/S100A8/CACNA1C/SLC30A4/CAMK2D/CASQ1/CASQ2/AKAP6	16
GO:0046622	positive regulation of organ growth	8/487	63/18670	0.000222525	0.0056444	0.00494982	EDN1/ERBB4/FGF9/ZFPM2/ACACB/TBX20/TBX5/AKAP6	8
GO:0055023	positive regulation of cardiac muscle tissue growth	7/487	48/18670	0.000229563	0.00578827	0.00507599	EDN1/ERBB4/FGF9/ZFPM2/TBX20/TBX5/AKAP6	7
GO:0007179	transforming growth factor beta receptor signaling pathway	15/487	199/18670	0.000238781	0.00598505	0.00524856	CDKN2B/COL3A1/NPNT/DKK3/JUN/LTBP1/LTBP2/LTBP3/BMPR2/ZEB1/TGFB1I1/ZNF703/CAV2/ADAM9/NREP	15
GO:0014745	negative regulation of muscle adaptation	4/487	13/18670	0.000271106	0.00667677	0.00585516	IGFBP5/LMNA/ATP2B4/MLIP	4
GO:0031033	myosin filament organization	4/487	13/18670	0.000271106	0.00667677	0.00585516	MYBPC3/TTN/TCAP/MYOM1	4
GO:0071872	cellular response to epinephrine stimulus	4/487	13/18670	0.000271106	0.00667677	0.00585516	KCNQ1/ATP2B4/PRKACA/RYR2	4
GO:0086064	cell communication by electrical coupling involved in cardiac conduction	5/487	24/18670	0.000333509	0.00816616	0.00716127	TRDN/PRKACA/RYR2/CACNA1C/CAMK2D	5
GO:0030240	skeletal muscle thin filament assembly	4/487	14/18670	0.000371752	0.00905023	0.00793655	MYBPC3/TTN/TCAP/MYOM1	4
GO:0071229	cellular response to acid chemical	15/487	209/18670	0.000403799	0.00977424	0.00857146	KLF2/ADCY6/COL3A1/COL4A1/OSR1/COL16A1/EDN1/AQP1/ABCB4/ATP7A/PDGFC/RARA/SLC6A4/ZEB1/CAPN2	15
GO:0055017	cardiac muscle tissue growth	10/487	105/18670	0.000419286	0.0100915	0.00884964	PDLIM5/AGT/EDN1/ERBB4/FGF9/ZFPM2/TBX20/TBX5/SORBS2/AKAP6	10
GO:0009612	response to mechanical stimulus	15/487	210/18670	0.0004247	0.010164	0.00891326	COL3A1/DCN/DMD/AGT/EDN1/HABP4/AQP1/JUN/KCNA5/MEIS2/NFKB1/RYR2/TTN/CSRP3/TCAP	15
GO:0060395	SMAD protein signal transduction	8/487	70/18670	0.000462719	0.0110117	0.00965663	TOB1/WWTR1/INHBA/JUN/GDF6/LNPEP/BMP5/SPTBN1	8
GO:1903959	regulation of anion transmembrane transport	5/487	26/18670	0.000494428	0.0115566	0.0101345	ARL6IP5/OSR1/AGT/PRNP/TCAF1	5
GO:0014874	response to stimulus involved in regulation of muscle adaptation	4/487	15/18670	0.00049653	0.0115566	0.0101345	AGT/SGCA/CASQ1/TRIM63	4
GO:0017014	protein nitrosylation	4/487	15/18670	0.00049653	0.0115566	0.0101345	DMD/ATP2B4/OXR1/S100A8	4
GO:0018119	peptidyl-cysteine S-nitrosylation	4/487	15/18670	0.00049653	0.0115566	0.0101345	DMD/ATP2B4/OXR1/S100A8	4
GO:1904427	positive regulation of calcium ion transmembrane transport	8/487	71/18670	0.000509788	0.0117901	0.0103393	TRDN/ANK2/GSTM2/CEMIP/RYR2/CACNB2/CASQ1/AKAP6	8
GO:0051592	response to calcium ion	12/487	148/18670	0.00051213	0.0117901	0.0103393	EDN1/KCNIP2/JUN/MEF2A/CPNE5/RYR2/TNNT2/TTN/CAMK2D/CASQ2/SLC25A12/ADAM9	12
GO:0003229	ventricular cardiac muscle tissue development	7/487	55/18670	0.00054086	0.0123842	0.0108603	ZFPM2/MYBPC3/MYH7/RYR2/TBX5/TNNC1/TNNT2	7
GO:0014074	response to purine-containing compound	12/487	149/18670	0.000544131	0.0123921	0.0108672	GSTM2/IGFBP5/AQP1/JUN/KCNQ1/P2RX1/RYR2/SLC6A4/ZFP36L1/THBD/CASQ2/AKAP6	12
GO:2001259	positive regulation of cation channel activity	8/487	72/18670	0.00056066	0.012688	0.0111267	TRDN/ANK2/GSTM2/KCNIP2/CACNB2/CASQ1/ACTN2/AKAP6	8
GO:0010634	positive regulation of epithelial cell migration	13/487	171/18670	0.000563114	0.012688	0.0111267	AGT/HBEGF/EDN1/FGF7/CAPN7/HSPB1/ITGB3/JUN/BMPR2/ADAM9/FGF18/ITGB1BP1/HDAC9	13
GO:0003148	outflow tract septum morphogenesis	5/487	27/18670	0.000593908	0.0133111	0.0116731	ZFPM2/PARVA/TBX20/RARA/BMPR2	5
GO:0051899	membrane depolarization	9/487	91/18670	0.000612265	0.0136503	0.0119705	DCN/EDN1/IFI6/ANK2/JUN/KCNH2/CACNA1C/CACNB2/CAMK2D	9
GO:0003208	cardiac ventricle morphogenesis	8/487	73/18670	0.000615559	0.0136519	0.0119719	ZFPM2/MYBPC3/MYH7/TBX20/RYR2/TBX5/TNNC1/TNNT2	8
GO:1901381	positive regulation of potassium ion transmembrane transport	6/487	41/18670	0.000632656	0.013958	0.0122404	ANK2/KCNIP2/KCNH2/KCNQ1/ACTN2/AKAP6	6
GO:0014866	skeletal myofibril assembly	4/487	16/18670	0.000648465	0.0141593	0.0124169	MYBPC3/TTN/TCAP/MYOM1	4
GO:0071871	response to epinephrine	4/487	16/18670	0.000648465	0.0141593	0.0124169	KCNQ1/ATP2B4/PRKACA/RYR2	4
GO:0001101	response to acid chemical	20/487	343/18670	0.000726051	0.0157721	0.0138312	KLF2/ADCY6/COL3A1/COL4A1/OSR1/COL16A1/EDN1/ALAD/FABP3/GLRB/IGFBP7/AQP1/ATP2B4/ABCB4/ATP7A/PDGFC/RARA/SLC6A4/ZEB1/CAPN2	20
GO:0030323	respiratory tube development	13/487	176/18670	0.000738436	0.0159593	0.0139954	FSTL3/KLF2/FGF7/FGF9/ZFPM2/IGFBP5/LTBP3/HECA/ATP7A/BMPR2/TBX5/THRA/FGF18	13
GO:0043200	response to amino acid	10/487	113/18670	0.00075031	0.0161336	0.0141482	COL3A1/COL4A1/COL16A1/EDN1/ALAD/GLRB/ATP7A/PDGFC/ZEB1/CAPN2	10
GO:0044706	multi-multicellular organism process	15/487	222/18670	0.000757292	0.0162015	0.0142078	CORIN/COL16A1/AGT/EDN1/IGFBP5/IGFBP7/LNPEP/P2RX1/PAM/CLIC5/RARA/SLC6A4/BMPR2/THBD/CAPN2	15
GO:0086004	regulation of cardiac muscle cell contraction	6/487	43/18670	0.000820919	0.0174744	0.0153241	ANK2/CTNNA3/PLN/RYR2/CACNA1C/CAMK2D	6
GO:0051284	positive regulation of sequestering of calcium ion	4/487	17/18670	0.000830619	0.0175925	0.0154277	TRDN/GSTM2/RYR2/CASQ2	4
GO:0032413	negative regulation of ion transmembrane transporter activity	8/487	78/18670	0.000958827	0.0202069	0.0177203	TRDN/OSR1/KCNE4/GSTM2/PLN/CAMK2D/CASQ2/ACTN2	8
GO:0010743	regulation of macrophage derived foam cell differentiation	5/487	30/18670	0.000983058	0.0205135	0.0179892	CSF1/AGT/ITGAV/ITGB3/NFKB1	5
GO:0090314	positive regulation of protein targeting to membrane	5/487	30/18670	0.000983058	0.0205135	0.0179892	MYO1C/PRNP/CEMIP/ITGB1BP1/TCAF1	5
GO:0046677	response to antibiotic	19/487	327/18670	0.00101837	0.0211461	0.018544	KLF2/ADCY6/CRIP1/SIRPA/CRYAB/EDN1/ALAD/FOXO3/AQP1/JUN/KCNA5/OXCT1/ATP7A/RARA/S100A8/SETD7/CAPN2/MAP1LC3A/ADAM9	19
GO:0003414	chondrocyte morphogenesis involved in endochondral bone morphogenesis	4/487	18/18670	0.00104608	0.0213038	0.0186823	COL12A1/MATN2/COL14A1/COL21A1	4
GO:0003429	growth plate cartilage chondrocyte morphogenesis	4/487	18/18670	0.00104608	0.0213038	0.0186823	COL12A1/MATN2/COL14A1/COL21A1	4
GO:0048739	cardiac muscle fiber development	4/487	18/18670	0.00104608	0.0213038	0.0186823	MYBPC3/TTN/TCAP/MYOM1	4
GO:0090171	chondrocyte morphogenesis	4/487	18/18670	0.00104608	0.0213038	0.0186823	COL12A1/MATN2/COL14A1/COL21A1	4
GO:0006816	calcium ion transport	23/487	434/18670	0.00110593	0.022415	0.0196567	RAMP1/TRDN/DMD/AGT/GAS6/ANK2/GSTM2/ITGAV/LGALS3/ATP2B4/P2RX1/PLN/PRKACA/PRNP/CEMIP/RYR2/CACNA1C/CACNB2/CAMK2B/CAMK2D/CASQ1/CASQ2/AKAP6	23
GO:0055025	positive regulation of cardiac muscle tissue development	7/487	62/18670	0.00112102	0.0226126	0.01983	EDN1/ERBB4/FGF9/ZFPM2/TBX20/TBX5/AKAP6	7
GO:0043277	apoptotic cell clearance	6/487	46/18670	0.00118095	0.0237085	0.0207911	GAS6/ITGAV/ITGB3/RARA/TGM2/C4A	6
GO:0003422	growth plate cartilage morphogenesis	4/487	19/18670	0.00129794	0.0259342	0.0227429	COL12A1/MATN2/COL14A1/COL21A1	4
GO:0099623	regulation of cardiac muscle cell membrane repolarization	5/487	32/18670	0.00133094	0.0264689	0.0232118	KCNE4/ANK2/KCNA5/KCNH2/KCNQ1	5
GO:0032970	regulation of actin filament-based process	21/487	388/18670	0.00138431	0.0274016	0.0240296	CFL2/SYNPO/SYNPO2/EDN1/ANK2/CTNNA3/MYBPC3/MYO1C/PAM/PLN/ODAM/RYR2/SPTBN1/TMOD1/TNNC1/CACNA1C/FHOD3/CAMK2D/ACTN2/ITGB1BP1/FCHSD2	21
GO:0002062	chondrocyte differentiation	10/487	123/18670	0.00144011	0.0282532	0.0247765	COL12A1/OSR1/FGF9/GDF6/LTBP3/MATN2/BMPR2/COL14A1/COL21A1/FGF18	10
GO:0048145	regulation of fibroblast proliferation	8/487	83/18670	0.00144068	0.0282532	0.0247765	AGT/FOSL2/GAS6/AQP1/JUN/PDGFC/ZMIZ1/S100A6	8
GO:0002063	chondrocyte development	6/487	48/18670	0.00148083	0.0284495	0.0249486	COL12A1/MATN2/BMPR2/COL14A1/COL21A1/FGF18	6
GO:0043268	positive regulation of potassium ion transport	6/487	48/18670	0.00148083	0.0284495	0.0249486	ANK2/KCNIP2/KCNH2/KCNQ1/ACTN2/AKAP6	6
GO:0055010	ventricular cardiac muscle tissue morphogenesis	6/487	48/18670	0.00148083	0.0284495	0.0249486	ZFPM2/MYBPC3/MYH7/RYR2/TNNC1/TNNT2	6
GO:0140115	export across plasma membrane	6/487	48/18670	0.00148083	0.0284495	0.0249486	KCNE4/KCNIP2/KCNA5/KCNH2/KCNQ1/FXYD1	6
GO:1901016	regulation of potassium ion transmembrane transporter activity	7/487	65/18670	0.00148426	0.0284495	0.0249486	KCNE4/ANK2/KCNIP2/KCNS2/CASQ2/ACTN2/AKAP6	7
GO:0010737	protein kinase A signaling	5/487	33/18670	0.00153542	0.0292975	0.0256923	PDE10A/PRKACA/TTN/MYOM1/AKAP6	5
GO:0048144	fibroblast proliferation	8/487	84/18670	0.00155679	0.02944	0.0258172	AGT/FOSL2/GAS6/AQP1/JUN/PDGFC/ZMIZ1/S100A6	8
GO:0060420	regulation of heart growth	8/487	84/18670	0.00155679	0.02944	0.0258172	EDN1/ERBB4/FGF9/ZFPM2/ACACB/TBX20/TBX5/AKAP6	8
GO:1904707	positive regulation of vascular smooth muscle cell proliferation	6/487	49/18670	0.00165092	0.0310813	0.0272566	AGT/EDN1/FGF9/IGFBP5/JUN/FOXJ2	6
GO:0007009	plasma membrane organization	9/487	105/18670	0.00170516	0.0319605	0.0280276	ANK2/SPTBN1/TLCD2/CSRP3/SGIP1/CAVIN2/CAV2/MTSS2/MTSS1	9
GO:0098901	regulation of cardiac muscle cell action potential	5/487	34/18670	0.00176209	0.0328819	0.0288356	ANK2/CTNNA3/RYR2/CACNA1C/CAMK2D	5
GO:0006979	response to oxidative stress	23/487	451/18670	0.00182228	0.0335628	0.0294327	KLF2/ARL6IP5/SIRPA/CRYAB/EDN1/ALAD/FOXO3/MSRB3/GPX7/GUCY1B1/HSPB1/AQP1/JUN/KCNA5/PDK2/ATP7A/OXR1/PRNP/CAPN2/ACOX2/FZD1/MAP1LC3A/ADAM9	23
GO:0001706	endoderm formation	6/487	50/18670	0.00183544	0.0335628	0.0294327	COL4A2/COL8A1/COL12A1/INHBA/ITGAV/TBX20	6
GO:0032353	negative regulation of hormone biosynthetic process	3/487	10/18670	0.00184611	0.0335628	0.0294327	DKK3/NFKB1/BMP5	3
GO:0045657	positive regulation of monocyte differentiation	3/487	10/18670	0.00184611	0.0335628	0.0294327	CSF1/JUN/ZFP36L1	3
GO:0071313	cellular response to caffeine	3/487	10/18670	0.00184611	0.0335628	0.0294327	GSTM2/RYR2/CASQ2	3
GO:0086070	SA node cell to atrial cardiac muscle cell communication	3/487	10/18670	0.00184611	0.0335628	0.0294327	ANK2/KCNA5/RYR2	3
GO:0070588	calcium ion transmembrane transport	18/487	319/18670	0.00189065	0.0341961	0.0299881	TRDN/DMD/GAS6/ANK2/GSTM2/ITGAV/ATP2B4/PLN/PRKACA/PRNP/CEMIP/RYR2/CACNA1C/CACNB2/CAMK2D/CASQ1/CASQ2/AKAP6	18
GO:0030324	lung development	12/487	172/18670	0.00189709	0.0341961	0.0299881	FSTL3/KLF2/FGF7/FGF9/ZFPM2/IGFBP5/LTBP3/ATP7A/BMPR2/TBX5/THRA/FGF18	12
GO:0003283	atrial septum development	4/487	21/18670	0.00192314	0.0345188	0.030271	ANK2/TBX20/BMPR2/TBX5	4
GO:0071230	cellular response to amino acid stimulus	7/487	68/18670	0.00193329	0.0345545	0.0303024	COL3A1/COL4A1/COL16A1/ATP7A/PDGFC/ZEB1/CAPN2	7
GO:0032689	negative regulation of interferon-gamma production	5/487	35/18670	0.00201233	0.0358161	0.0314087	GAS6/INHBA/PRNP/RARA/VSIR	5
GO:0060541	respiratory system development	13/487	198/18670	0.00214871	0.0380834	0.033397	FSTL3/KLF2/FGF7/FGF9/ZFPM2/IGFBP5/LTBP3/ATP7A/RARA/BMPR2/TBX5/THRA/FGF18	13
GO:0032410	negative regulation of transporter activity	8/487	89/18670	0.00225318	0.0397134	0.0348265	TRDN/OSR1/KCNE4/GSTM2/PLN/CAMK2D/CASQ2/ACTN2	8
GO:0003417	growth plate cartilage development	5/487	36/18670	0.00228755	0.0397134	0.0348265	COL12A1/MATN2/RARA/COL14A1/COL21A1	5
GO:0010742	macrophage derived foam cell differentiation	5/487	36/18670	0.00228755	0.0397134	0.0348265	CSF1/AGT/ITGAV/ITGB3/NFKB1	5
GO:0090077	foam cell differentiation	5/487	36/18670	0.00228755	0.0397134	0.0348265	CSF1/AGT/ITGAV/ITGB3/NFKB1	5
GO:0090313	regulation of protein targeting to membrane	5/487	36/18670	0.00228755	0.0397134	0.0348265	MYO1C/PRNP/CEMIP/ITGB1BP1/TCAF1	5
GO:0010043	response to zinc ion	6/487	53/18670	0.00248338	0.0416818	0.0365526	CRIP1/ALAD/PLN/ATP7A/S100A8/SLC30A4	6
GO:0006853	carnitine shuttle	3/487	11/18670	0.00248949	0.0416818	0.0365526	ACACB/PRKAG2/SLC25A20	3
GO:0014883	transition between fast and slow fiber	3/487	11/18670	0.00248949	0.0416818	0.0365526	GTF2IRD2B/MYH7/TNNC1	3
GO:0032351	negative regulation of hormone metabolic process	3/487	11/18670	0.00248949	0.0416818	0.0365526	DKK3/NFKB1/BMP5	3
GO:0046689	response to mercury ion	3/487	11/18670	0.00248949	0.0416818	0.0365526	ALAD/AQP1/PGAM2	3
GO:0060315	negative regulation of ryanodine-sensitive calcium-release channel activity	3/487	11/18670	0.00248949	0.0416818	0.0365526	TRDN/GSTM2/CASQ2	3
GO:0086016	AV node cell action potential	3/487	11/18670	0.00248949	0.0416818	0.0365526	RYR2/CACNA1C/CACNB2	3
GO:0086027	AV node cell to bundle of His cell signaling	3/487	11/18670	0.00248949	0.0416818	0.0365526	RYR2/CACNA1C/CACNB2	3
GO:0099624	atrial cardiac muscle cell membrane repolarization	3/487	11/18670	0.00248949	0.0416818	0.0365526	KCNA5/KCNJ5/KCNQ1	3
GO:0045637	regulation of myeloid cell differentiation	15/487	251/18670	0.0025533	0.0425819	0.0373419	FSTL3/MYL9/CSF1/FOXO3/RAB7B/INHBA/JUN/LGALS3/MEIS2/MITF/B2M/KMT2C/RARA/ZFP36L1/KAT2B	15
GO:0043271	negative regulation of ion transport	11/487	157/18670	0.00279432	0.0464186	0.0407065	TRDN/ARL6IP5/OSR1/KCNE4/GSTM2/KCNH2/PLN/ATP7A/CAMK2D/CASQ2/ACTN2	11
GO:0046620	regulation of organ growth	9/487	113/18670	0.0028237	0.0467234	0.0409739	EDN1/ERBB4/FGF9/ZFPM2/ACACB/TBX20/SLC6A4/TBX5/AKAP6	9
GO:1903825	organic acid transmembrane transport	10/487	135/18670	0.00287019	0.0470084	0.0412237	ARL6IP5/AGT/SLC35D1/ACACB/PRKAG2/MPC1/SLC1A4/SLC25A20/SLC25A12/SLC16A7	10
GO:1905039	carboxylic acid transmembrane transport	10/487	135/18670	0.00287019	0.0470084	0.0412237	ARL6IP5/AGT/SLC35D1/ACACB/PRKAG2/MPC1/SLC1A4/SLC25A20/SLC25A12/SLC16A7	10
GO:0060350	endochondral bone morphogenesis	7/487	73/18670	0.00290755	0.0470084	0.0412237	COL12A1/MATN2/RARA/BMPR2/COL14A1/COL21A1/FGF18	7
GO:0003298	physiological muscle hypertrophy	5/487	38/18670	0.0029186	0.0470084	0.0412237	PDLIM5/AGT/EDN1/SORBS2/AKAP6	5
GO:0003301	physiological cardiac muscle hypertrophy	5/487	38/18670	0.0029186	0.0470084	0.0412237	PDLIM5/AGT/EDN1/SORBS2/AKAP6	5
GO:0060045	positive regulation of cardiac muscle cell proliferation	5/487	38/18670	0.0029186	0.0470084	0.0412237	ERBB4/FGF9/ZFPM2/TBX20/TBX5	5
GO:0061049	cell growth involved in cardiac muscle cell development	5/487	38/18670	0.0029186	0.0470084	0.0412237	PDLIM5/AGT/EDN1/SORBS2/AKAP6	5
GO:0030099	myeloid cell differentiation	21/487	416/18670	0.00318433	0.0509261	0.0446594	FSTL3/CDKN2B/KLF2/MYL9/CSF1/FOXO3/RAB7B/INHBA/JUN/LGALS3/MEIS2/MITF/TET2/B2M/KMT2C/RARA/BCL6/ZFP36L1/THRA/KAT2B/SH3PXD2A	21
GO:0000302	response to reactive oxygen species	14/487	232/18670	0.0032085	0.0509261	0.0446594	KLF2/SIRPA/CRYAB/EDN1/FOXO3/GUCY1B1/AQP1/JUN/KCNA5/PDK2/ATP7A/CAPN2/MAP1LC3A/ADAM9	14
GO:0003418	growth plate cartilage chondrocyte differentiation	4/487	24/18670	0.00320993	0.0509261	0.0446594	COL12A1/MATN2/COL14A1/COL21A1	4
GO:0003433	chondrocyte development involved in endochondral bone morphogenesis	4/487	24/18670	0.00320993	0.0509261	0.0446594	COL12A1/MATN2/COL14A1/COL21A1	4
GO:0010649	regulation of cell communication by electrical coupling	3/487	12/18670	0.00325545	0.0510744	0.0447894	TRDN/CAMK2D/CASQ2	3
GO:0051549	positive regulation of keratinocyte migration	3/487	12/18670	0.00325545	0.0510744	0.0447894	HBEGF/FGF7/ADAM9	3
GO:0086067	AV node cell to bundle of His cell communication	3/487	12/18670	0.00325545	0.0510744	0.0447894	RYR2/CACNA1C/CACNB2	3
GO:0014741	negative regulation of muscle hypertrophy	5/487	39/18670	0.00327726	0.0512269	0.0449232	IGFBP5/LMNA/ATP2B4/TRIM63/MLIP	5
GO:0048639	positive regulation of developmental growth	12/487	184/18670	0.00331059	0.0515576	0.0452131	CSF1/EDN1/ERBB4/FGF9/ZFPM2/GHR/ACACB/TBX20/CPNE5/BMPR2/TBX5/AKAP6	12
GO:0044070	regulation of anion transport	8/487	95/18670	0.00338816	0.0525723	0.046103	ARL6IP5/OSR1/AGT/EDN1/FABP3/ABCB4/PRNP/TCAF1	8
GO:0072659	protein localization to plasma membrane	15/487	260/18670	0.00355873	0.0550174	0.0482472	OPTN/RAMP1/SEC23A/GAS6/ANK2/LGALS3/PACS1/PRNP/LRRC7/KIF13A/SPTBN1/CACNB2/CSRP3/ACTN2/ITGB1BP1	15
GO:0030178	negative regulation of Wnt signaling pathway	13/487	210/18670	0.00357295	0.0550365	0.0482639	ALPK2/PRICKLE1/FGF9/FOXO3/WWTR1/DKK3/DKK2/RBMS3/HIC1/TLE2/BICC1/FZD1/TBX18	13
GO:0007492	endoderm development	7/487	76/18670	0.00365002	0.0558691	0.0489941	COL4A2/COL8A1/COL12A1/INHBA/ITGAV/TBX20/ZFP36L1	7
GO:0051281	positive regulation of release of sequestered calcium ion into cytosol	5/487	40/18670	0.00366658	0.0558691	0.0489941	TRDN/GSTM2/CEMIP/CASQ1/AKAP6	5
GO:0072583	clathrin-dependent endocytosis	5/487	40/18670	0.00366658	0.0558691	0.0489941	CLTB/AAK1/SGIP1/FCHSD2/SNAP91	5
GO:0071248	cellular response to metal ion	12/487	188/18670	0.00393706	0.0597756	0.0524199	FSTL3/EDN1/ALAD/AQP1/JUN/MEF2A/ATP7A/PRNP/B2M/CPNE5/CAMK2D/MAP1LC3A	12
GO:0005513	detection of calcium ion	3/487	13/18670	0.00415075	0.061913	0.0542942	KCNIP2/RYR2/CASQ2	3
GO:0044764	multi-organism cellular process	3/487	13/18670	0.00415075	0.061913	0.0542942	GAS6/CAV2/FCHSD2	3
GO:0050746	regulation of lipoprotein metabolic process	3/487	13/18670	0.00415075	0.061913	0.0542942	ITGAV/ITGB3/HHATL	3
GO:0071415	cellular response to purine-containing compound	3/487	13/18670	0.00415075	0.061913	0.0542942	GSTM2/RYR2/CASQ2	3
GO:0001503	ossification	20/487	398/18670	0.00415092	0.061913	0.0542942	TOB1/FSTL3/CEBPD/OSR1/CSF1/FGF9/NPNT/WWTR1/IGFBP3/IGFBP5/LTBP3/NBR1/PRKACA/ANKH/TP53INP2/BMP5/BMPR2/THRA/FZD1/FGF18	20
GO:0033002	muscle cell proliferation	14/487	239/18670	0.00417941	0.0621193	0.0544752	CNN1/AGT/HBEGF/EDN1/ERBB4/FGF9/ZFPM2/IGFBP3/IGFBP5/JUN/FOXJ2/TBX20/TBX5/TGM2	14
GO:0017015	regulation of transforming growth factor beta receptor signaling pathway	9/487	120/18670	0.00421895	0.0622801	0.0546162	CDKN2B/NPNT/DKK3/LTBP1/ZEB1/TGFB1I1/ZNF703/CAV2/NREP	9
GO:0055021	regulation of cardiac muscle tissue growth	7/487	78/18670	0.00421964	0.0622801	0.0546162	EDN1/ERBB4/FGF9/ZFPM2/TBX20/TBX5/AKAP6	7
GO:0003171	atrioventricular valve development	4/487	26/18670	0.00433439	0.063312	0.0555211	TBX20/SLIT3/BMPR2/TBX5	4
GO:1901018	positive regulation of potassium ion transmembrane transporter activity	4/487	26/18670	0.00433439	0.063312	0.0555211	ANK2/KCNIP2/ACTN2/AKAP6	4
GO:1904754	positive regulation of vascular associated smooth muscle cell migration	4/487	26/18670	0.00433439	0.063312	0.0555211	AGT/FGF9/IGFBP5/ATP7A	4
GO:0071241	cellular response to inorganic substance	13/487	215/18670	0.0043573	0.0634279	0.0556227	FSTL3/EDN1/ALAD/GUCY1B1/AQP1/JUN/MEF2A/ATP7A/PRNP/B2M/CPNE5/CAMK2D/MAP1LC3A	13
GO:0007015	actin filament organization	20/487	400/18670	0.00438645	0.0636336	0.0558031	CAP2/CFL2/SYNPO/SYNPO2/PDLIM3/MYBPC3/MYO1C/MICAL3/SPTBN1/TMOD1/TNFAIP1/TTN/FHOD3/SORBS2/CORO6/TCAP/MYOM1/ACTN2/ITGB1BP1/FCHSD2	20
GO:0001704	formation of primary germ layer	9/487	121/18670	0.00445578	0.0644187	0.0564916	COL4A2/COL8A1/COL12A1/INHBA/ITGAV/ITGB3/PRKACA/TBX20/BMPR2	9
GO:0001570	vasculogenesis	7/487	79/18670	0.00452848	0.0645749	0.0566286	ZFPM2/TIPARP/ITGAV/TBX20/ZMIZ1/ZFP36L1/TBX5	7
GO:0003151	outflow tract morphogenesis	7/487	79/18670	0.00452848	0.0645749	0.0566286	ZFPM2/JUN/PARVA/TBX20/RARA/BMPR2/FZD1	7
GO:0010613	positive regulation of cardiac muscle hypertrophy	5/487	42/18670	0.00454281	0.0645749	0.0566286	AGT/EDN1/MEF2A/CAMK2D/AKAP6	5
GO:0015701	bicarbonate transport	5/487	42/18670	0.00454281	0.0645749	0.0566286	SLC26A9/AQP1/SLC4A3/CA9/SLC4A4	5
GO:0046688	response to copper ion	5/487	42/18670	0.00454281	0.0645749	0.0566286	AQP1/PAM/ATP7A/PRNP/MAP1LC3A	5
GO:0007565	female pregnancy	12/487	192/18670	0.0046555	0.0659555	0.0578393	CORIN/COL16A1/AGT/IGFBP5/IGFBP7/LNPEP/PAM/CLIC5/RARA/BMPR2/THBD/CAPN2	12
GO:1903844	regulation of cellular response to transforming growth factor beta stimulus	9/487	122/18670	0.00470284	0.0664041	0.0582327	CDKN2B/NPNT/DKK3/LTBP1/ZEB1/TGFB1I1/ZNF703/CAV2/NREP	9
GO:0071375	cellular response to peptide hormone stimulus	17/487	321/18670	0.00474046	0.0667129	0.0585035	FOXO6/ADCY6/AGT/EDN1/FOXO3/GHR/MYO1C/NFKB1/PDK2/PRKACA/LPIN3/ZFP36L1/CSRP3/CAV2/ACTN2/KAT2B/HDAC9	17
GO:0045785	positive regulation of cell adhesion	20/487	403/18670	0.00476045	0.0667724	0.0585557	FSTL3/COL8A1/COL16A1/SIRPA/CSF1/KIFAP3/NPNT/ITGAV/VWC2/ZFHX3/LIMS2/ZMIZ1/RARA/PLEKHA2/BCL6/VSIR/TGM2/ADAM9/CYTH3/ITGB1BP1	20
GO:0048661	positive regulation of smooth muscle cell proliferation	8/487	101/18670	0.00492339	0.0685459	0.060111	AGT/HBEGF/EDN1/FGF9/IGFBP5/JUN/FOXJ2/TGM2	8
GO:0051928	positive regulation of calcium ion transport	9/487	123/18670	0.00496042	0.0685459	0.060111	TRDN/ANK2/GSTM2/LGALS3/CEMIP/RYR2/CACNB2/CASQ1/AKAP6	9
GO:0060307	regulation of ventricular cardiac muscle cell membrane repolarization	4/487	27/18670	0.00498491	0.0685459	0.060111	KCNE4/ANK2/KCNH2/KCNQ1	4
GO:0071280	cellular response to copper ion	4/487	27/18670	0.00498491	0.0685459	0.060111	AQP1/ATP7A/PRNP/MAP1LC3A	4
GO:0042542	response to hydrogen peroxide	10/487	146/18670	0.00501426	0.0685459	0.060111	KLF2/SIRPA/CRYAB/FOXO3/AQP1/JUN/KCNA5/CAPN2/MAP1LC3A/ADAM9	10
GO:0051384	response to glucocorticoid	10/487	146/18670	0.00501426	0.0685459	0.060111	EDN1/ALAD/FOXO3/IGFBP7/AQP1/PAM/SLIT3/ZFP36L1/TRIM63/ADAM9	10
GO:0014742	positive regulation of muscle hypertrophy	5/487	43/18670	0.00503253	0.0685459	0.060111	AGT/EDN1/MEF2A/CAMK2D/AKAP6	5
GO:0032924	activin receptor signaling pathway	5/487	43/18670	0.00503253	0.0685459	0.060111	FSTL3/FGF9/INHBA/GDF6/BMPR2	5
GO:0050850	positive regulation of calcium-mediated signaling	5/487	43/18670	0.00503253	0.0685459	0.060111	TRDN/C10orf71/GSTM2/LMCD1/AKAP6	5
GO:0050673	epithelial cell proliferation	21/487	434/18670	0.00515953	0.0692277	0.0607088	CDKN2B/COL8A1/OSR1/C6orf89/FGF7/FGF9/IGFBP3/IGFBP5/ITGB3/JUN/ATP7A/ODAM/LIMS2/B2M/BMP5/BMPR2/ZFP36L1/ZNF703/CAV2/ITGB1BP1/MTSS1	21
GO:0051260	protein homooligomerization	18/487	351/18670	0.00518061	0.0692277	0.0607088	KCTD18/CRYAB/KCTD11/ALAD/SCUBE3/ACACB/KCNA4/KCNA5/KCNS2/P2RX1/PAM/PLN/PRNP/B2M/SLC6A4/TGM2/TNFAIP1/ACTN2	18
GO:0051547	regulation of keratinocyte migration	3/487	14/18670	0.00518139	0.0692277	0.0607088	HBEGF/FGF7/ADAM9	3
GO:0070885	negative regulation of calcineurin-NFAT signaling cascade	3/487	14/18670	0.00518139	0.0692277	0.0607088	ATP2B4/MYOZ2/PRNP	3
GO:0086069	bundle of His cell to Purkinje myocyte communication	3/487	14/18670	0.00518139	0.0692277	0.0607088	CTNNA3/KCNA5/TNNI3K	3
GO:0106057	negative regulation of calcineurin-mediated signaling	3/487	14/18670	0.00518139	0.0692277	0.0607088	ATP2B4/MYOZ2/PRNP	3
GO:0034109	homotypic cell-cell adhesion	7/487	81/18670	0.00519698	0.0692277	0.0607088	MYL9/GAS6/CTNNA3/HSPB1/ITGB3/ZNF703/CD99L2	7
GO:0043434	response to peptide hormone	21/487	436/18670	0.00543093	0.0721174	0.0632429	FOXO6/ADCY6/AGT/EDN1/FABP3/FOXO3/GHR/IGFBP5/MYO1C/NFKB1/PDK2/PLN/PRKACA/LPIN3/ZFP36L1/STAT4/CSRP3/CAV2/ACTN2/KAT2B/HDAC9	21
GO:0003416	endochondral bone growth	5/487	44/18670	0.00555851	0.0733515	0.0643252	COL12A1/MATN2/RARA/COL14A1/COL21A1	5
GO:0010463	mesenchymal cell proliferation	5/487	44/18670	0.00555851	0.0733515	0.0643252	OSR1/FGF7/FGF9/LMNA/ZEB1	5
GO:0015711	organic anion transport	23/487	495/18670	0.00570431	0.0750418	0.0658075	ATP9A/ARL6IP5/SLC26A9/AGT/EDN1/FABP3/SLC35D1/SLC25A4/ACACB/APBA1/AQP1/PRKAG2/MPC1/ABCB4/SLC4A3/SLC1A4/XK/CA9/SLC25A20/SLC25A12/SLC4A4/SLC16A7/SCARB2	23
GO:0014812	muscle cell migration	8/487	104/18670	0.00586698	0.0767053	0.0672663	AGT/FGF9/IGFBP3/IGFBP5/ITGB3/ATP7A/PARVA/ITGB1BP1	8
GO:0090100	positive regulation of transmembrane receptor protein serine/threonine kinase signaling pathway	8/487	104/18670	0.00586698	0.0767053	0.0672663	CDKN2B/FGF9/NPNT/INHBA/GDF6/BMP5/BMPR2/TGFB1I1	8
GO:0035987	endodermal cell differentiation	5/487	45/18670	0.00612211	0.0797946	0.0699755	COL4A2/COL8A1/COL12A1/INHBA/ITGAV	5
GO:1901653	cellular response to peptide	19/487	385/18670	0.00620014	0.0805638	0.07065	FOXO6/KLF2/ADCY6/AGT/EDN1/FOXO3/GHR/MYO1C/NFKB1/PDK2/PRKACA/PRNP/LPIN3/ZFP36L1/CSRP3/CAV2/ACTN2/KAT2B/HDAC9	19
GO:0051280	negative regulation of release of sequestered calcium ion into cytosol	3/487	15/18670	0.0063526	0.0820415	0.0719459	TRDN/GSTM2/CASQ2	3
GO:0072160	nephron tubule epithelial cell differentiation	3/487	15/18670	0.0063526	0.0820415	0.0719459	OSR1/WWTR1/MTSS1	3
GO:0002576	platelet degranulation	9/487	128/18670	0.00641659	0.0826161	0.0724497	A2M/HABP4/GAS6/ITGB3/P2RX1/PROS1/TIMP3/TTN/ACTN2	9
GO:0007263	nitric oxide mediated signal transduction	4/487	29/18670	0.00647552	0.0828709	0.0726732	AGT/GUCY1A1/GUCY1B1/ATP2B4	4
GO:0060536	cartilage morphogenesis	4/487	29/18670	0.00647552	0.0828709	0.0726732	COL12A1/MATN2/COL14A1/COL21A1	4
GO:0022602	ovulation cycle process	5/487	46/18670	0.00672469	0.0851357	0.0746593	FOXO3/GAS2/INHBA/PAM/SLIT3	5
GO:0050919	negative chemotaxis	5/487	46/18670	0.00672469	0.0851357	0.0746593	ITGAV/ITGB3/SLIT3/SEMA3B/PLXNA4	5
GO:1904705	regulation of vascular smooth muscle cell proliferation	7/487	85/18670	0.00675291	0.0851357	0.0746593	CNN1/AGT/EDN1/FGF9/IGFBP5/JUN/FOXJ2	7
GO:1990874	vascular smooth muscle cell proliferation	7/487	85/18670	0.00675291	0.0851357	0.0746593	CNN1/AGT/EDN1/FGF9/IGFBP5/JUN/FOXJ2	7
GO:0060485	mesenchyme development	15/487	279/18670	0.00675591	0.0851357	0.0746593	OSR1/EDN1/ERBB4/FGF9/ZFPM2/WWTR1/TBX20/FBXL17/BMP5/BMPR2/ZFP36L1/TBX5/TGFB1I1/SEMA3B/ZNF703	15
GO:0015849	organic acid transport	17/487	333/18670	0.00677307	0.0851357	0.0746593	ARL6IP5/SLC26A9/OSR1/AGT/EDN1/FABP3/SLC35D1/ACACB/APBA1/PRKAG2/MPC1/ABCB4/SLC1A4/XK/SLC25A20/SLC25A12/SLC16A7	17
GO:0014823	response to activity	6/487	65/18670	0.00688106	0.0862372	0.0756253	COL4A2/AGT/EDN1/ALAD/OXCT1/RYR2	6
GO:1903706	regulation of hemopoiesis	22/487	475/18670	0.00702192	0.0877429	0.0769457	FSTL3/MYL9/CSF1/FOXO3/GAS6/TMEM176B/RAB7B/INHBA/JUN/LGALS3/MEIS2/MITF/TMEM176A/B2M/ZMIZ1/KMT2C/RARA/BCL6/VSIR/ZFP36L1/ZEB1/KAT2B	22
GO:0003413	chondrocyte differentiation involved in endochondral bone morphogenesis	4/487	30/18670	0.00732051	0.0909375	0.0797471	COL12A1/MATN2/COL14A1/COL21A1	4
GO:0046320	regulation of fatty acid oxidation	4/487	30/18670	0.00732051	0.0909375	0.0797471	FABP3/ACACB/PRKAG2/LONP2	4
GO:0060351	cartilage development involved in endochondral bone morphogenesis	5/487	47/18670	0.00736758	0.0909885	0.0797919	COL12A1/MATN2/RARA/COL14A1/COL21A1	5
GO:0098868	bone growth	5/487	47/18670	0.00736758	0.0909885	0.0797919	COL12A1/MATN2/RARA/COL14A1/COL21A1	5
GO:0048736	appendage development	11/487	179/18670	0.00745372	0.0915187	0.0802568	OSR1/FGF9/AFF3/ASPH/PAM/MAP3K20/RARA/BMPR2/TBX5/CACNA1C/KAT2B	11
GO:0060173	limb development	11/487	179/18670	0.00745372	0.0915187	0.0802568	OSR1/FGF9/AFF3/ASPH/PAM/MAP3K20/RARA/BMPR2/TBX5/CACNA1C/KAT2B	11
GO:1901861	regulation of muscle tissue development	10/487	155/18670	0.00756697	0.0917673	0.0804749	KLHL41/EDN1/ERBB4/FGF9/ZFPM2/IGFBP5/TBX20/TBX5/AKAP6/HDAC9	10
GO:0045844	positive regulation of striated muscle tissue development	7/487	87/18670	0.00764933	0.0917673	0.0804749	EDN1/ERBB4/FGF9/ZFPM2/TBX20/TBX5/AKAP6	7
GO:0048636	positive regulation of muscle organ development	7/487	87/18670	0.00764933	0.0917673	0.0804749	EDN1/ERBB4/FGF9/ZFPM2/TBX20/TBX5/AKAP6	7
GO:0006837	serotonin transport	3/487	16/18670	0.00766894	0.0917673	0.0804749	ITGB3/P2RX1/SLC6A4	3
GO:0055012	ventricular cardiac muscle cell differentiation	3/487	16/18670	0.00766894	0.0917673	0.0804749	LMNA/MEF2A/RARA	3
GO:0055119	relaxation of cardiac muscle	3/487	16/18670	0.00766894	0.0917673	0.0804749	GSTM2/PLN/CAMK2D	3
GO:0060413	atrial septum morphogenesis	3/487	16/18670	0.00766894	0.0917673	0.0804749	TBX20/BMPR2/TBX5	3
GO:0070886	positive regulation of calcineurin-NFAT signaling cascade	3/487	16/18670	0.00766894	0.0917673	0.0804749	C10orf71/LMCD1/AKAP6	3
GO:0106058	positive regulation of calcineurin-mediated signaling	3/487	16/18670	0.00766894	0.0917673	0.0804749	C10orf71/LMCD1/AKAP6	3
GO:1901863	positive regulation of muscle tissue development	7/487	88/18670	0.00812913	0.097	0.0850636	EDN1/ERBB4/FGF9/ZFPM2/TBX20/TBX5/AKAP6	7
GO:0006939	smooth muscle contraction	8/487	110/18670	0.00816	0.0970948	0.0851468	CNN1/AGT/EDN1/NPNT/GUCY1A1/ATP2B4/P2RX1/PTGER3	8
GO:0090075	relaxation of muscle	4/487	31/18670	0.00823506	0.0977135	0.0856893	GSTM2/GUCY1A1/PLN/CAMK2D	4
GO:0048193	Golgi vesicle transport	18/487	368/18670	0.00829398	0.0981377	0.0860613	ATP9A/OPTN/SEC23A/GABARAPL2/KIFAP3/GAS6/ANK2/RAB7B/NRBP2/MYO18A/SAR1B/COPZ2/ACTR10/PROS1/KIF13A/SPTBN1/CYTH3/CD59	18
GO:0033627	cell adhesion mediated by integrin	6/487	68/18670	0.00854422	0.100817	0.0884109	COL16A1/NPNT/ITGAV/ITGB3/ADAM9/ITGB1BP1	6
GO:0046683	response to organophosphorus	9/487	134/18670	0.00857422	0.10089	0.0884749	IGFBP5/AQP1/JUN/KCNQ1/P2RX1/SLC6A4/ZFP36L1/THBD/AKAP6	9
GO:0060021	roof of mouth development	7/487	89/18670	0.00863074	0.101274	0.0888114	TSHZ1/OSR1/TIPARP/INHBA/ASPH/FZD1/ARID5B	7
GO:0021879	forebrain neuron differentiation	5/487	49/18670	0.00877949	0.102735	0.0900925	DCLK2/ERBB4/INHBA/ATP7A/B2M	5
GO:0014902	myotube differentiation	8/487	112/18670	0.00905652	0.104859	0.0919553	KLHL41/SMYD1/DMPK/XK/CAPN2/TANC1/CAV2/HDAC9	8
GO:0010744	positive regulation of macrophage derived foam cell differentiation	3/487	17/18670	0.0091343	0.104859	0.0919553	CSF1/AGT/NFKB1	3
GO:0031000	response to caffeine	3/487	17/18670	0.0091343	0.104859	0.0919553	GSTM2/RYR2/CASQ2	3
GO:0036270	response to diuretic	3/487	17/18670	0.0091343	0.104859	0.0919553	GSTM2/RYR2/CASQ2	3
GO:0046068	cGMP metabolic process	3/487	17/18670	0.0091343	0.104859	0.0919553	PDE10A/GUCY1A1/GUCY1B1	3
GO:0061577	calcium ion transmembrane transport via high voltage-gated calcium channel	3/487	17/18670	0.0091343	0.104859	0.0919553	CACNA1C/CACNB2/CAMK2D	3
GO:1902931	negative regulation of alcohol biosynthetic process	3/487	17/18670	0.0091343	0.104859	0.0919553	DKK3/NFKB1/BMP5	3
GO:0048741	skeletal muscle fiber development	4/487	32/18670	0.00922137	0.105572	0.0925809	KLHL41/XK/CAV2/HDAC9	4
GO:1903708	positive regulation of hemopoiesis	11/487	185/18670	0.00943233	0.107696	0.0944437	CSF1/FOXO3/GAS6/RAB7B/INHBA/JUN/ZMIZ1/RARA/BCL6/VSIR/ZFP36L1	11
GO:1903793	positive regulation of anion transport	5/487	50/18670	0.00955105	0.108759	0.0953754	AGT/EDN1/FABP3/ABCB4/TCAF1	5
GO:0014909	smooth muscle cell migration	7/487	91/18670	0.00970161	0.110177	0.0966191	AGT/FGF9/IGFBP3/IGFBP5/ITGB3/ATP7A/PARVA	7
GO:0010632	regulation of epithelial cell migration	15/487	291/18670	0.00975246	0.110458	0.0968659	DCN/AGT/HBEGF/EDN1/FGF7/CAPN7/HSPB1/ITGB3/JUN/DNAJA4/BMPR2/ADAM9/FGF18/ITGB1BP1/HDAC9	15
GO:0060349	bone morphogenesis	8/487	114/18670	0.0100246	0.113146	0.099223	COL12A1/LTBP3/MATN2/RARA/BMPR2/COL14A1/COL21A1/FGF18	8
GO:0009410	response to xenobiotic stimulus	15/487	292/18670	0.0100432	0.113146	0.099223	CYP46A1/EDN1/FOXO3/TIPARP/GHR/SULT1B1/GSTM2/GSTM3/AQP1/ABCB4/RYR2/CASQ2/MAP1LC3A/PEA15/HDAC9	15

## Sheet: H9_pass.LTR.cluster7.GOBP_enric
ID	Description	GeneRatio	BgRatio	pvalue	p.adjust	qvalue	geneID	Count
GO:0003007	heart morphogenesis	1985-11-01	259/18670	2.554e-08	4.90368e-05	4.17781e-05	XIRP2/GATA6/ANKRD1/PKP2/HEG1/TPM1/FAT4/SYNPO2L/NRP1/HAND2/MICAL2	11
GO:0007015	actin filament organization	1985-11-01	400/18670	1.96017e-06	0.00188176	0.00160321	KANK1/JAK2/LMOD2/NRAP/SPTB/TPM1/SYNPO2L/CGNL1/NRP1/SEMA5A/MICAL2	11
GO:0003205	cardiac chamber development	1985-07-01	171/18670	1.29458e-05	0.00690923	0.00588648	XIRP2/GATA6/PKP2/HEG1/TPM1/NRP1/HAND2	7
GO:0055008	cardiac muscle tissue morphogenesis	1985-05-01	69/18670	1.55248e-05	0.00690923	0.00588648	XIRP2/ANKRD1/PKP2/HEG1/TPM1	5
GO:0030239	myofibril assembly	1985-05-01	73/18670	2.04552e-05	0.00690923	0.00588648	ANKRD1/LMOD2/NRAP/TPM1/SYNPO2L	5
GO:0051056	regulation of small GTPase mediated signal transduction	1985-09-01	338/18670	2.30852e-05	0.00690923	0.00588648	KANK1/JAK2/ARHGDIB/HEG1/SIPA1L2/TIMP2/SYNPO2L/CGNL1/NRP1	9
GO:0003206	cardiac chamber morphogenesis	1985-06-01	129/18670	2.7092e-05	0.00690923	0.00588648	GATA6/PKP2/HEG1/TPM1/NRP1/HAND2	6
GO:0071526	semaphorin-plexin signaling pathway	1985-04-01	40/18670	3.22684e-05	0.00690923	0.00588648	NCAM1/NRP1/SEMA5A/HAND2	4
GO:1902903	regulation of supramolecular fiber organization	1985-09-01	353/18670	3.24398e-05	0.00690923	0.00588648	AEBP1/KANK1/MAP1A/LMOD2/SPTB/TPM1/SYNPO2L/NRP1/SEMA5A	9
GO:0060415	muscle tissue morphogenesis	1985-05-01	82/18670	3.59856e-05	0.00690923	0.00588648	XIRP2/ANKRD1/PKP2/HEG1/TPM1	5
GO:0048644	muscle organ morphogenesis	1985-05-01	88/18670	5.05752e-05	0.00882767	0.00752094	XIRP2/ANKRD1/PKP2/HEG1/TPM1	5
GO:0032970	regulation of actin filament-based process	1985-09-01	388/18670	6.74067e-05	0.0107851	0.00918859	KANK1/ARHGDIB/LMOD2/PKP2/SPTB/TPM1/SYNPO2L/NRP1/SEMA5A	9
GO:0048738	cardiac muscle tissue development	1985-07-01	233/18670	9.30702e-05	0.0123188	0.0104953	XIRP2/GATA6/ANKRD1/NRAP/PKP2/HEG1/TPM1	7
GO:0045214	sarcomere organization	1985-04-01	53/18670	9.88414e-05	0.0123188	0.0104953	ANKRD1/LMOD2/TPM1/SYNPO2L	4
GO:0046578	regulation of Ras protein signal transduction	1985-07-01	238/18670	0.000106236	0.0123188	0.0104953	KANK1/JAK2/ARHGDIB/HEG1/TIMP2/SYNPO2L/NRP1	7
GO:0030042	actin filament depolymerization	1985-04-01	54/18670	0.00010638	0.0123188	0.0104953	LMOD2/SPTB/SEMA5A/MICAL2	4
GO:0060562	epithelial tube morphogenesis	1985-08-01	322/18670	0.000109073	0.0123188	0.0104953	GDF7/EDNRA/FOXP1/FAT4/FZD6/NRP1/HAND2/MICAL2	8
GO:0051261	protein depolymerization	1985-05-01	109/18670	0.000139965	0.0142236	0.0121181	MAP1A/LMOD2/SPTB/SEMA5A/MICAL2	5
GO:0051058	negative regulation of small GTPase mediated signal transduction	1985-04-01	58/18670	0.000140754	0.0142236	0.0121181	KANK1/HEG1/TIMP2/CGNL1	4
GO:0032956	regulation of actin cytoskeleton organization	1985-08-01	343/18670	0.000168308	0.0161575	0.0137658	KANK1/ARHGDIB/LMOD2/SPTB/TPM1/SYNPO2L/NRP1/SEMA5A	8
GO:0010927	cellular component assembly involved in morphogenesis	1985-05-01	115/18670	0.000179991	0.0163902	0.013964	ANKRD1/LMOD2/NRAP/TPM1/SYNPO2L	5
GO:0110053	regulation of actin filament organization	1985-07-01	261/18670	0.000187804	0.0163902	0.013964	KANK1/LMOD2/SPTB/TPM1/SYNPO2L/NRP1/SEMA5A	7
GO:0031589	cell-substrate adhesion	1985-08-01	354/18670	0.000208625	0.0174157	0.0148377	CCDC80/MEGF9/KANK1/JAK2/LAMB2/THBS1/NRP1/SGCE	8
GO:0031032	actomyosin structure organization	1985-06-01	199/18670	0.000295608	0.0236487	0.0201481	ANKRD1/LMOD2/NRAP/TPM1/SYNPO2L/NRP1	6
GO:0003231	cardiac ventricle development	1985-05-01	130/18670	0.000318278	0.0244437	0.0208254	XIRP2/PKP2/HEG1/TPM1/HAND2	5
GO:0003208	cardiac ventricle morphogenesis	1985-04-01	73/18670	0.000342855	0.0253185	0.0215707	PKP2/HEG1/TPM1/HAND2	4
GO:0035767	endothelial cell chemotaxis	1985-03-01	31/18670	0.000373346	0.0254274	0.0216634	THBS1/NRP1/SEMA5A	3
GO:0051146	striated muscle cell differentiation	1985-07-01	293/18670	0.000378876	0.0254274	0.0216634	GATA6/ANKRD1/IGF2/LMOD2/NRAP/TPM1/SYNPO2L	7
GO:0008154	actin polymerization or depolymerization	1985-06-01	209/18670	0.000384059	0.0254274	0.0216634	KANK1/JAK2/LMOD2/SPTB/SEMA5A/MICAL2	6
GO:0035023	regulation of Rho protein signal transduction	1985-05-01	140/18670	0.000447463	0.0286376	0.0243985	KANK1/ARHGDIB/HEG1/SYNPO2L/NRP1	5
GO:0014032	neural crest cell development	1985-04-01	81/18670	0.000509807	0.0315751	0.0269012	EDNRA/NRP1/SEMA5A/HAND2	4
GO:1901879	regulation of protein depolymerization	1985-04-01	83/18670	0.000559216	0.033553	0.0285863	MAP1A/LMOD2/SPTB/SEMA5A	4
GO:0014031	mesenchymal cell development	1985-04-01	85/18670	0.000611939	0.0345565	0.0294413	EDNRA/NRP1/SEMA5A/HAND2	4
GO:0048864	stem cell development	1985-04-01	85/18670	0.000611939	0.0345565	0.0294413	EDNRA/NRP1/SEMA5A/HAND2	4
GO:0014033	neural crest cell differentiation	1985-04-01	90/18670	0.000759045	0.041639	0.0354754	EDNRA/NRP1/SEMA5A/HAND2	4
GO:0010749	regulation of nitric oxide mediated signal transduction	1985-02-01	10/18670	0.00090021	0.0480112	0.0409043	GUCY1A2/THBS1	2
GO:0010463	mesenchymal cell proliferation	1985-03-01	44/18670	0.00105411	0.0502641	0.0428237	PRRX1/FAT4/HAND2	3
GO:0002604	regulation of dendritic cell antigen processing and presentation	1985-02-01	11/18670	0.001097	0.0502641	0.0428237	FGL2/THBS1	2
GO:0032908	regulation of transforming growth factor beta1 production	1985-02-01	11/18670	0.001097	0.0502641	0.0428237	GATA6/THBS1	2
GO:0070106	interleukin-27-mediated signaling pathway	1985-02-01	11/18670	0.001097	0.0502641	0.0428237	IL6ST/JAK2	2
GO:0070757	interleukin-35-mediated signaling pathway	1985-02-01	11/18670	0.001097	0.0502641	0.0428237	IL6ST/JAK2	2
GO:0034446	substrate adhesion-dependent cell spreading	1985-04-01	100/18670	0.00112541	0.0502641	0.0428237	MEGF9/KANK1/LAMB2/NRP1	4
GO:0048483	autonomic nervous system development	1985-03-01	45/18670	0.00112571	0.0502641	0.0428237	EDNRA/NRP1/HAND2	3
GO:0055002	striated muscle cell development	1985-05-01	173/18670	0.00116305	0.0507511	0.0432386	ANKRD1/LMOD2/NRAP/TPM1/SYNPO2L	5
GO:0002468	dendritic cell antigen processing and presentation	1985-02-01	12/18670	0.00131251	0.0536176	0.0456808	FGL2/THBS1	2
GO:0032905	transforming growth factor beta1 production	1985-02-01	12/18670	0.00131251	0.0536176	0.0456808	GATA6/THBS1	2
GO:0071679	commissural neuron axon guidance	1985-02-01	12/18670	0.00131251	0.0536176	0.0456808	NCAM1/NRP1	2
GO:0055010	ventricular cardiac muscle tissue morphogenesis	1985-03-01	48/18670	0.0013587	0.0540532	0.0460519	PKP2/HEG1/TPM1	3
GO:0003012	muscle system process	1985-08-01	472/18670	0.00137948	0.0540532	0.0460519	CHRM2/EDNRA/GATA6/IL6ST/LMOD2/PKP2/TPM1/HAND2	8
GO:0030198	extracellular matrix organization	1985-07-01	368/18670	0.00144275	0.0541039	0.0460951	CCDC80/AEBP1/FBN1/LAMB2/MMP10/THBS1/TIMP2	7
GO:0045927	positive regulation of growth	1985-06-01	270/18670	0.00145681	0.0541039	0.0460951	RFTN1/GATA6/IGF2/KRT17/NRP1/SEMA5A	6
GO:0043062	extracellular structure organization	1985-07-01	369/18670	0.00146531	0.0541039	0.0460951	CCDC80/AEBP1/FBN1/LAMB2/MMP10/THBS1/TIMP2	7
GO:0060976	coronary vasculature development	1985-03-01	50/18670	0.00152964	0.0548321	0.0467155	GATA6/NRP1/HAND2	3
GO:0055001	muscle cell development	1985-05-01	186/18670	0.0016023	0.0548321	0.0467155	ANKRD1/LMOD2/NRAP/TPM1/SYNPO2L	5
GO:0030834	regulation of actin filament depolymerization	1985-03-01	51/18670	0.00161994	0.0548321	0.0467155	LMOD2/SPTB/SEMA5A	3
GO:0051496	positive regulation of stress fiber assembly	1985-03-01	51/18670	0.00161994	0.0548321	0.0467155	TPM1/SYNPO2L/NRP1	3
GO:0007411	axon guidance	1985-06-01	276/18670	0.00162867	0.0548321	0.0467155	GDF7/LAMB2/NCAM1/SPTB/NRP1/SEMA5A	6
GO:0097485	neuron projection guidance	1985-06-01	277/18670	0.00165875	0.0548321	0.0467155	GDF7/LAMB2/NCAM1/SPTB/NRP1/SEMA5A	6
GO:0003279	cardiac septum development	1985-04-01	112/18670	0.00171045	0.0548321	0.0467155	XIRP2/GATA6/HEG1/NRP1	4
GO:0046580	negative regulation of Ras protein signal transduction	1985-03-01	52/18670	0.0017135	0.0548321	0.0467155	KANK1/HEG1/TIMP2	3
GO:0043244	regulation of protein-containing complex disassembly	1985-04-01	113/18670	0.00176714	0.0556214	0.047388	MAP1A/LMOD2/SPTB/SEMA5A	4
GO:0042692	muscle cell differentiation	1985-07-01	385/18670	0.00186528	0.0577636	0.049213	GATA6/ANKRD1/IGF2/LMOD2/NRAP/TPM1/SYNPO2L	7
GO:0014706	striated muscle tissue development	1985-07-01	390/18670	0.00200625	0.0604275	0.0514826	XIRP2/GATA6/ANKRD1/NRAP/PKP2/HEG1/TPM1	7
GO:0003229	ventricular cardiac muscle tissue development	1985-03-01	55/18670	0.00201425	0.0604275	0.0514826	PKP2/HEG1/TPM1	3
GO:0007162	negative regulation of cell adhesion	1985-06-01	289/18670	0.00205372	0.0606637	0.0516839	FGL2/KANK1/JAK2/ARHGDIB/THBS1/SEMA5A	6
GO:0001755	neural crest cell migration	1985-03-01	57/18670	0.00223186	0.064927	0.0553161	NRP1/SEMA5A/HAND2	3
GO:0030837	negative regulation of actin filament polymerization	1985-03-01	58/18670	0.00234592	0.0662748	0.0564644	KANK1/LMOD2/SPTB	3
GO:0007266	Rho protein signal transduction	1985-05-01	203/18670	0.00234723	0.0662748	0.0564644	KANK1/ARHGDIB/HEG1/SYNPO2L/NRP1	5
GO:1902905	positive regulation of supramolecular fiber organization	1985-05-01	204/18670	0.00239773	0.0667193	0.0568431	LMOD2/TPM1/SYNPO2L/NRP1/SEMA5A	5
GO:0031102	neuron projection regeneration	1985-03-01	59/18670	0.00246354	0.0675713	0.057569	JAK2/LAMB2/PRRX1	3
GO:0060537	muscle tissue development	1985-07-01	408/18670	0.00258342	0.0698614	0.0595201	XIRP2/GATA6/ANKRD1/NRAP/PKP2/HEG1/TPM1	7
GO:0007517	muscle organ development	1985-07-01	410/18670	0.0026547	0.070792	0.0603129	XIRP2/GATA6/ANKRD1/PKP2/HEG1/TPM1/SGCE	7
GO:0032233	positive regulation of actin filament bundle assembly	1985-03-01	61/18670	0.00270957	0.0712655	0.0607163	TPM1/SYNPO2L/NRP1	3
GO:0010595	positive regulation of endothelial cell migration	1985-04-01	128/18670	0.00278089	0.0721529	0.0614724	FOXP1/THBS1/NRP1/SEMA5A	4
GO:0036035	osteoclast development	1985-02-01	18/18670	0.00298916	0.0749714	0.0638737	FBN1/FOXP1	2
GO:0060977	coronary vasculature morphogenesis	1985-02-01	18/18670	0.00298916	0.0749714	0.0638737	NRP1/HAND2	2
GO:0010810	regulation of cell-substrate adhesion	1985-05-01	215/18670	0.00300667	0.0749714	0.0638737	CCDC80/KANK1/JAK2/THBS1/NRP1	5
GO:0050922	negative regulation of chemotaxis	1985-03-01	64/18670	0.00310618	0.0750806	0.0639667	THBS1/NRP1/SEMA5A	3
GO:0003158	endothelium development	1985-04-01	132/18670	0.00310678	0.0750806	0.0639667	FOXP1/SLC40A1/HEG1/NRP1	4
GO:0043624	cellular protein complex disassembly	1985-05-01	217/18670	0.00312836	0.0750806	0.0639667	MAP1A/LMOD2/SPTB/SEMA5A/MICAL2	5
GO:0002577	regulation of antigen processing and presentation	1985-02-01	20/18670	0.00369017	0.0850369	0.0724492	FGL2/THBS1	2
GO:0042535	positive regulation of tumor necrosis factor biosynthetic process	1985-02-01	20/18670	0.00369017	0.0850369	0.0724492	JAK2/THBS1	2
GO:0060039	pericardium development	1985-02-01	20/18670	0.00369017	0.0850369	0.0724492	HEG1/HAND2	2
GO:0051495	positive regulation of cytoskeleton organization	1985-05-01	226/18670	0.00372036	0.0850369	0.0724492	LMOD2/TPM1/SYNPO2L/NRP1/SEMA5A	5
GO:0048485	sympathetic nervous system development	1985-02-01	21/18670	0.0040666	0.0918572	0.0782599	NRP1/HAND2	2
GO:0007265	Ras protein signal transduction	1985-07-01	448/18670	0.00431996	0.0955997	0.0814485	KANK1/JAK2/ARHGDIB/HEG1/TIMP2/SYNPO2L/NRP1	7
GO:0032272	negative regulation of protein polymerization	1985-03-01	72/18670	0.00433186	0.0955997	0.0814485	KANK1/LMOD2/SPTB	3
GO:0035024	negative regulation of Rho protein signal transduction	1985-02-01	22/18670	0.00446008	0.0973108	0.0829063	KANK1/HEG1	2
GO:0033002	muscle cell proliferation	1985-05-01	239/18670	0.00471196	0.100043	0.0852339	GATA6/FOXP1/JAK2/THBS1/TPM1	5
GO:0007413	axonal fasciculation	1985-02-01	23/18670	0.00487047	0.100043	0.0852339	NRP1/SEMA5A	2
GO:0045109	intermediate filament organization	1985-02-01	23/18670	0.00487047	0.100043	0.0852339	KRT17/PKP2	2
GO:0072243	metanephric nephron epithelium development	1985-02-01	23/18670	0.00487047	0.100043	0.0852339	LAMB2/FAT4	2
GO:0106030	neuron projection fasciculation	1985-02-01	23/18670	0.00487047	0.100043	0.0852339	NRP1/SEMA5A	2
GO:0048754	branching morphogenesis of an epithelial tube	1985-04-01	150/18670	0.00489793	0.100043	0.0852339	GDF7/EDNRA/FAT4/NRP1	4
GO:0048844	artery morphogenesis	1985-03-01	76/18670	0.00504005	0.101862	0.0867837	PRRX1/NRP1/HAND2	3
GO:0001667	ameboidal-type cell migration	1985-07-01	462/18670	0.00510037	0.102007	0.0869077	KANK1/FOXP1/ARHGDIB/THBS1/NRP1/SEMA5A/HAND2	7
GO:2001026	regulation of endothelial cell chemotaxis	1985-02-01	24/18670	0.0052976	0.10486	0.0893377	THBS1/SEMA5A	2
GO:0007409	axonogenesis	1985-07-01	468/18670	0.00546561	0.107081	0.0912305	GDF7/LAMB2/MAP1A/NCAM1/SPTB/NRP1/SEMA5A	7
GO:0003151	outflow tract morphogenesis	1985-03-01	79/18670	0.00561435	0.108884	0.0927667	GATA6/NRP1/HAND2	3
GO:0072202	cell differentiation involved in metanephros development	1985-02-01	25/18670	0.00574132	0.109443	0.0932424	LAMB2/FAT4	2
GO:0008016	regulation of heart contraction	1985-05-01	251/18670	0.00578255	0.109443	0.0932424	CELF2/CHRM2/JAK2/PKP2/TPM1	5
GO:0043462	regulation of ATPase activity	1985-03-01	80/18670	0.00581415	0.109443	0.0932424	DNAJB4/IFIT1/TPM1	3
GO:0048843	negative regulation of axon extension involved in axon guidance	1985-02-01	26/18670	0.00620147	0.1156	0.0984883	NRP1/SEMA5A	2

## Sheet: H9_pass.LTR.cluster8.GOBP_enric
ID	Description	GeneRatio	BgRatio	pvalue	p.adjust	qvalue	geneID	Count
GO:0043616	keratinocyte proliferation	1950-03-01	43/18670	0.00020683	0.078507	0.0664937	CD109/IRF6/EPPK1	3
GO:0031589	cell-substrate adhesion	1950-06-01	354/18670	0.000350215	0.078507	0.0664937	FBLN5/EDA/SPOCK1/DOCK5/PHLDB2/SPOCK2	6
GO:0042593	glucose homeostasis	1950-05-01	241/18670	0.000453693	0.078507	0.0664937	EPHA5/FOXO1/RAB11FIP5/VSNL1/WFS1	5
GO:0033500	carbohydrate homeostasis	1950-05-01	242/18670	0.000462338	0.078507	0.0664937	EPHA5/FOXO1/RAB11FIP5/VSNL1/WFS1	5
GO:0010839	negative regulation of keratinocyte proliferation	1950-02-01	13/18670	0.00053803	0.078507	0.0664937	CD109/EPPK1	2
GO:0036295	cellular response to increased oxygen levels	1950-02-01	14/18670	0.000626628	0.078507	0.0664937	FOXO1/CAV1	2
GO:0061041	regulation of wound healing	1950-04-01	148/18670	0.0006578	0.078507	0.0664937	CD109/EPPK1/CAV1/PHLDB2	4
GO:0010466	negative regulation of peptidase activity	1950-05-01	262/18670	0.000662789	0.078507	0.0664937	CD109/PI15/SPOCK1/PAPLN/SPOCK2	5
GO:0035773	insulin secretion involved in cellular response to glucose stimulus	1950-03-01	64/18670	0.000671211	0.078507	0.0664937	EPHA5/RAB11FIP5/VSNL1	3
GO:0001678	cellular glucose homeostasis	1950-04-01	152/18670	0.000726917	0.078507	0.0664937	EPHA5/FOXO1/RAB11FIP5/VSNL1	4
GO:0086003	cardiac muscle cell contraction	1950-03-01	74/18670	0.00102488	0.0857308	0.0726121	PDE4B/SCN1A/CAV1	3
GO:0061045	negative regulation of wound healing	1950-03-01	76/18670	0.00110728	0.0857308	0.0726121	CD109/EPPK1/PHLDB2	3
GO:0052547	regulation of peptidase activity	1950-06-01	452/18670	0.00125628	0.0857308	0.0726121	CD109/PI15/SPOCK1/CAV1/PAPLN/SPOCK2	6
GO:0006941	striated muscle contraction	1950-04-01	177/18670	0.0012799	0.0857308	0.0726121	DTNA/PDE4B/SCN1A/CAV1	4
GO:0030512	negative regulation of transforming growth factor beta receptor signaling pathway	1950-03-01	81/18670	0.0013313	0.0857308	0.0726121	CD109/ASPN/CAV1	3
GO:1903034	regulation of response to wounding	1950-04-01	179/18670	0.00133402	0.0857308	0.0726121	CD109/EPPK1/CAV1/PHLDB2	4
GO:1903845	negative regulation of cellular response to transforming growth factor beta stimulus	1950-03-01	83/18670	0.00142831	0.0857308	0.0726121	CD109/ASPN/CAV1	3
GO:0055093	response to hyperoxia	1950-02-01	21/18670	0.00142885	0.0857308	0.0726121	FOXO1/CAV1	2
GO:0003012	muscle system process	1950-06-01	472/18670	0.00156661	0.0890493	0.0754229	DTNA/FOXO1/PDE4B/SCN1A/DOCK5/CAV1	6
GO:1903035	negative regulation of response to wounding	1950-03-01	90/18670	0.00180241	0.0917168	0.0776822	CD109/EPPK1/PHLDB2	3
GO:0051899	membrane depolarization	1950-03-01	91/18670	0.00186037	0.0917168	0.0776822	FHL1/SCN1A/CAV1	3
GO:0034505	tooth mineralization	1950-02-01	24/18670	0.00186831	0.0917168	0.0776822	FOXO1/ASPN	2
GO:0007214	gamma-aminobutyric acid signaling pathway	1950-02-01	25/18670	0.0020273	0.0951949	0.0806281	GABRA4/GABRE	2
GO:0000188	inactivation of MAPK activity	1950-02-01	27/18670	0.00236385	0.105297	0.0891847	DUSP16/CAV1	2
GO:0036296	response to increased oxygen levels	1950-02-01	28/18670	0.00254134	0.105297	0.0891847	FOXO1/CAV1	2
GO:0010810	regulation of cell-substrate adhesion	1950-04-01	215/18670	0.00260237	0.105297	0.0891847	SPOCK1/DOCK5/PHLDB2/SPOCK2	4
GO:0045861	negative regulation of proteolysis	1950-05-01	358/18670	0.00263244	0.105297	0.0891847	CD109/PI15/SPOCK1/PAPLN/SPOCK2	5
GO:0006936	muscle contraction	1950-05-01	363/18670	0.00279451	0.107788	0.0912942	DTNA/PDE4B/SCN1A/DOCK5/CAV1	5
