# Supplementary material for: Generation of left ventricle-like cardiomyocytes with improved structural, functional, and metabolic maturity from human pluripotent stem cells
Source: Cell Rep Methods. 2023 Apr 24;3(4):100456. doi: 10.1016/j.crmeth.2023.100456 (PMC10163040; doi:10.1016/j.crmeth.2023.100456)
Supplement: Table S2. Summary of homogeneity and maturity metrics, related to Figures 1, 3, 4, 5, 6, and 7 and discussion [file mmc3.xlsx]

## Sheet: Sheet1
Population cell type analysis	Assay	Std	LV
Cardiomyocytes (%)	ICC	89.7	88.5
Left ventricle (%)	ICC	34.23	93.4
Ventricular AP (%)	OM	36.7	96.7
Atrial AP (%)	OM	36.7	3.3
Nodal AP (%)	OM	26.6	0
Structure Monolayers	Assay	Std	LV
Shape	ICC	Ovoid	More elongated/cylindrical
Sarcomere organisation	ICC	Poor	More developed
Sarcomere length	ICC	1.644	19.621
T-tubules	TEM	Not detected	Some, underdeveloped
MYL2 expression (AU)	ICC	234.496	321.792
ACTN2 expression (AU)	ICC	0.299	1.21
TNNI3 expression (AU)	ICC	1.31	2.57
Mitochonria structure and Function	Assay	Std	LV
Mitochondrial dispersion	TEM, ICC	Perinuclear	Perinuclear and in between myofibers
Abundance of mitochondria	WB	Same	Same
Basal respiration (pmol/min/10Kcells)	SH	27.8495	44.8521
Maximal respiration (pmol/min/10Kcells)	SH	63.0776	95.4145
Mitocondria circularity	TEM	0.606213	0.482475
Mitochondrial perimeter	TEM	2.31829	1.85713
Electrophisyology	Assay	Std	LV
Spontaneous activity	OM	61.29	40.99
Spontaneous activity	Manual	44.5	29
Triangulation (ADP90/ADP50)	OM	3.21	1.78
Action potential duration 50 (ms)	OM	136.05	316.42
Action potential duration 75 (ms)	OM	228.12	434.04
Action potential duration 90 (ms)	OM	416.93	598.52
Conduction velocity (mm/ms)	OM	0.178	0.199
Rise time (ms)	MEA	14.2261	6.8
Excitation contraction delay (ms)	MEA	458.226	381.952
Resting membrane potential (mV)	VC	Not analysed	-60.86
dv/dtmax (mV/ms)	VC	Not analysed	14.33
Peak amplitude (mV)	VC	Not analysed	82.77
AP area (mV.nA)	VC	Not analysed	17507.7
Notch	VC	Not analysed	Present in some
Calcium amplitude (AU)	OM	0.01967	0.0266
KCNJ2 (AU)	WB	0.385	1.18
Proliferation	Assay	Std	LV
Proliferation (KI67+ %)	ICC	48.21	13.34
EHTs	Assay	Std	LV
Beat rate	Manual	26.19	17.1
Contraction duration (ms)	MM	920.407	529.655
Contraction time (ms)	MM	413.669	223.161
Relaxation time (ms)	MM	506.739	398.103
Contraction force (mN)	MM	0.046	0.1012
Calcium TTP 1Hz (s)	OM	0.308	0.25
Calcium TTD90 (s)	OM	0.6177	0.415
